# Supplementary material for: The conserved RNA-binding protein Seb1 promotes cotranscriptional ribosomal RNA processing by controlling RNA polymerase I progression
Source: Nat Commun. 2023 May 25;14:3013. doi: 10.1038/s41467-023-38826-6 (PMC10212976; doi:10.1038/s41467-023-38826-6)
Supplement: Supplementary file 4 — Supplementary Data 1 [file 41467_2023_38826_MOESM4_ESM.xlsx]

## Sheet: Sheet2
Supplementary Data 1
Majority protein IDs	Gene names	Fasta headers	Unique peptides FBY13	Unique peptides FBY2683	Sequence coverage FBY13 [%]	Sequence coverage FBY2683 [%]	LFQ intensity FBY13	LFQ intensity FBY2683	MS/MS Count FBY13	MS/MS Count FBY2683
Q9UTE3	seb1	>sp|Q9UTE3|SEB1_SCHPO Rpb7-binding protein seb1 OS=Schizosaccharomyces pombe (strain 972 / ATCC 24843) OX=284812 GN=seb1 PE=1 SV=3	0	27	0	58.5	0	56700000000	0	239
O13936	spt5	>sp|O13936|SPT5_SCHPO Transcription elongation factor spt5 OS=Schizosaccharomyces pombe (strain 972 / ATCC 24843) OX=284812 GN=spt5 PE=1 SV=1	0	47	0	51	0	25228000000	0	209
O94248	mdn1	>sp|O94248|MDN1_SCHPO Midasin OS=Schizosaccharomyces pombe (strain 972 / ATCC 24843) OX=284812 GN=mdn1 PE=1 SV=1	0	135	0	35.6	0	2049600000	0	199
P36594	rpb1	>sp|P36594|RPB1_SCHPO DNA-directed RNA polymerase II subunit rpb1 OS=Schizosaccharomyces pombe (strain 972 / ATCC 24843) OX=284812 GN=rpb1 PE=1 SV=1	1	61	1.9	45.4	0	7686800000	1	167
O74958	mmi1	>sp|O74958|MMI1_SCHPO YTH domain-containing protein mmi1 OS=Schizosaccharomyces pombe (strain 972 / ATCC 24843) OX=284812 GN=mmi1 PE=1 SV=3	0	26	0	55.7	0	14925000000	0	143
Q09915	spt6	>sp|Q09915|SPT6_SCHPO Transcription elongation factor spt6 OS=Schizosaccharomyces pombe (strain 972 / ATCC 24843) OX=284812 GN=spt6 PE=1 SV=2	0	57	0	46.8	0	4207300000	0	126
O94387	SPBC29A10.10c	>sp|O94387|YGSA_SCHPO Uncharacterized ATP-dependent helicase C29A10.10c OS=Schizosaccharomyces pombe (strain 972 / ATCC 24843) OX=284812 GN=SPBC29A10.10c PE=3 SV=1	0	63	0	37.1	0	1904500000	0	109
O94421	snf22	>sp|O94421|SNF22_SCHPO SWI/SNF chromatin-remodeling complex subunit snf22 OS=Schizosaccharomyces pombe (strain 972 / ATCC 24843) OX=284812 GN=snf22 PE=1 SV=2	2	59	2.1	44	0	1682200000	2	102
P87115	SPAC20G8.09c	>sp|P87115|NAT10_SCHPO RNA cytidine acetyltransferase OS=Schizosaccharomyces pombe (strain 972 / ATCC 24843) OX=284812 GN=nat10 PE=1 SV=1	0	47	0	57.9	0	1916900000	0	99
O94659	nog1	>sp|O94659|NOG1_SCHPO Probable nucleolar GTP-binding protein 1 OS=Schizosaccharomyces pombe (strain 972 / ATCC 24843) OX=284812 GN=nog1 PE=1 SV=2	1	37	2	61.2	0	4302000000	1	97
Q9US25	hrp1	>sp|Q9US25|HRP1_SCHPO Chromodomain helicase hrp1 OS=Schizosaccharomyces pombe (strain 972 / ATCC 24843) OX=284812 GN=hrp1 PE=1 SV=1	0	49	0	39.9	0	1815900000	0	97
P30316	pol3	>sp|P30316|DPOD_SCHPO DNA polymerase delta catalytic subunit OS=Schizosaccharomyces pombe (strain 972 / ATCC 24843) OX=284812 GN=pol3 PE=1 SV=2	1	52	1.2	52.4	0	2342400000	4	94
P14068	xpo1	>sp|P14068|XPO1_SCHPO Exportin-1 OS=Schizosaccharomyces pombe (strain 972 / ATCC 24843) OX=284812 GN=xpo1 PE=1 SV=3	0	41	0	44.5	0	3240900000	0	94
O74740	cft2	>sp|O74740|CFT2_SCHPO Cleavage factor two protein 2 OS=Schizosaccharomyces pombe (strain 972 / ATCC 24843) OX=284812 GN=cft2 PE=1 SV=1	1	44	1.8	60	0	2904600000	1	89
O74842	fft2	>sp|O74842|FFT2_SCHPO ATP-dependent helicase fft2 OS=Schizosaccharomyces pombe (strain 972 / ATCC 24843) OX=284812 GN=fft2 PE=1 SV=1	0	35	0	35.5	0	2930900000	0	89
O74970	prp39	>sp|O74970|PRP39_SCHPO Pre-mRNA-processing factor 39 OS=Schizosaccharomyces pombe (strain 972 / ATCC 24843) OX=284812 GN=prp39 PE=3 SV=1	0	40	0	71.2	0	3763600000	0	87
O60179	utp10	>sp|O60179|UTP10_SCHPO U3 small nucleolar RNA-associated protein 10 OS=Schizosaccharomyces pombe (strain 972 / ATCC 24843) OX=284812 GN=utp10 PE=3 SV=1	0	50	0	37.9	0	392320000	0	85
P87137	SPAC57A7.06	>sp|P87137|YDM6_SCHPO Uncharacterized protein C57A7.06 OS=Schizosaccharomyces pombe (strain 972 / ATCC 24843) OX=284812 GN=SPAC57A7.06 PE=1 SV=1	0	34	0	32.4	0	3621400000	0	85
O94288	noc3	>sp|O94288|NOC3_SCHPO Nucleolar complex-associated protein 3 OS=Schizosaccharomyces pombe (strain 972 / ATCC 24843) OX=284812 GN=noc3 PE=1 SV=1	0	40	0	49.7	0	2741000000	0	82
Q9UUE5	nup85	>sp|Q9UUE5|NUP85_SCHPO Nucleoporin nup85 OS=Schizosaccharomyces pombe (strain 972 / ATCC 24843) OX=284812 GN=nup85 PE=1 SV=1	0	34	0	55.3	0	4336200000	0	81
Q09750	pst1	>sp|Q09750|PST1_SCHPO Paired amphipathic helix protein pst1 OS=Schizosaccharomyces pombe (strain 972 / ATCC 24843) OX=284812 GN=pst1 PE=1 SV=1	1	48	1.6	36.1	0	1486400000	1	80
O13620	mrd1	>sp|O13620|MRD1_SCHPO Multiple RNA-binding domain-containing protein 1 OS=Schizosaccharomyces pombe (strain 972 / ATCC 24843) OX=284812 GN=mrd1 PE=3 SV=1	0	45	0	58.9	0	2401800000	0	80
O14053	SPCC1672.07	>sp|O14053|UTP21_SCHPO U3 small nucleolar RNA-associated protein 21 homolog OS=Schizosaccharomyces pombe (strain 972 / ATCC 24843) OX=284812 GN=SPCC1672.07 PE=3 SV=1	0	41	0	57.6	0	1829700000	0	80
Q09904	nup124	>sp|Q09904|NU124_SCHPO Nucleoporin nup124 OS=Schizosaccharomyces pombe (strain 972 / ATCC 24843) OX=284812 GN=nup124 PE=1 SV=1	0	35	0	42.4	0	6020400000	0	80
O14233	rna14	>sp|O14233|RNA14_SCHPO mRNA 3-end-processing protein rna14 OS=Schizosaccharomyces pombe (strain 972 / ATCC 24843) OX=284812 GN=rna14 PE=3 SV=1	0	33	0	46.7	0	4712900000	0	79
Q9UT24	brr2	>sp|Q9UT24|BRR2_SCHPO Pre-mRNA-splicing factor brr2 OS=Schizosaccharomyces pombe (strain 972 / ATCC 24843) OX=284812 GN=brr2 PE=1 SV=1	0	49	0	26.4	0	526210000	0	78
Q9UTH9	dus3	>sp|Q9UTH9|DUS3_SCHPO tRNA-dihydrouridine(47) synthase [NAD(P)(+)] OS=Schizosaccharomyces pombe (strain 972 / ATCC 24843) OX=284812 GN=dus3 PE=3 SV=1	0	37	0	65.8	0	4095300000	0	77
Q10752	cdc28	>sp|Q10752|CDC28_SCHPO Pre-mRNA-splicing factor ATP-dependent RNA helicase-like protein cdc28 OS=Schizosaccharomyces pombe (strain 972 / ATCC 24843) OX=284812 GN=cdc28 PE=3 SV=2	0	43	0	51.2	0	1011200000	0	76
O74733	cft1	>sp|O74733|CFT1_SCHPO Protein cft1 OS=Schizosaccharomyces pombe (strain 972 / ATCC 24843) OX=284812 GN=cft1 PE=3 SV=1	0	39	0	37.1	0	842670000	0	75
P40848	dhp1	>sp|P40848|XRN2_SCHPO 5-3 exoribonuclease 2 OS=Schizosaccharomyces pombe (strain 972 / ATCC 24843) OX=284812 GN=dhp1 PE=1 SV=1	0	35	0	44.2	0	3179100000	0	75
O13874	SPAC1B3.09c	>sp|O13874|YE19_SCHPO Uncharacterized NOC2 family protein C1B3.09c OS=Schizosaccharomyces pombe (strain 972 / ATCC 24843) OX=284812 GN=SPAC1B3.09c PE=3 SV=1	0	29	0	46.4	0	6697000000	0	74
P24782	dbp2	>sp|P24782|DBP2_SCHPO ATP-dependent RNA helicase dbp2 OS=Schizosaccharomyces pombe (strain 972 / ATCC 24843) OX=284812 GN=dbp2 PE=2 SV=2	1	37	2.2	61.6	0	2432100000	1	73
O60070	ash2	>sp|O60070|ASH2_SCHPO Set1 complex component ash2 OS=Schizosaccharomyces pombe (strain 972 / ATCC 24843) OX=284812 GN=ash2 PE=4 SV=1	0	31	0	51.5	0	1879300000	0	70
O74511	ekc1	>sp|O74511|EKC1_SCHPO Extragenic suppressor of kinetochore protein 1 OS=Schizosaccharomyces pombe (strain 972 / ATCC 24843) OX=284812 GN=ekc1 PE=1 SV=2	1	27	3.7	51.3	0	1581700000	5	68
O59702	clr6	>sp|O59702|CLR6_SCHPO Histone deacetylase clr6 OS=Schizosaccharomyces pombe (strain 972 / ATCC 24843) OX=284812 GN=clr6 PE=1 SV=1	0	17	0	49.1	0	4385800000	0	67
Q8WZK0	usp107	>sp|Q8WZK0|US107_SCHPO U1 snRNP-associated protein usp107 OS=Schizosaccharomyces pombe (strain 972 / ATCC 24843) OX=284812 GN=usp107 PE=1 SV=1	0	34	0	56.4	0	2855200000	0	66
P87312	cwf4	>sp|P87312|CLF1_SCHPO Pre-mRNA-splicing factor cwf4 OS=Schizosaccharomyces pombe (strain 972 / ATCC 24843) OX=284812 GN=cwf4 PE=1 SV=1	1	34	1	47.9	0	2189600000	1	65
Q9UQW9	spe1	>sp|Q9UQW9|DCOR_SCHPO Ornithine decarboxylase OS=Schizosaccharomyces pombe (strain 972 / ATCC 24843) OX=284812 GN=spe1 PE=2 SV=1	1	22	7.2	48.6	0	3401000000	1	65
O42861	fft3	>sp|O42861|FFT3_SCHPO ATP-dependent helicase fft3 OS=Schizosaccharomyces pombe (strain 972 / ATCC 24843) OX=284812 GN=fft3 PE=1 SV=1	0	35	0	47.7	0	1155900000	0	65
O74535	SPCC74.02c	>sp|O74535|CPSFX_SCHPO Cleavage and polyadenylation factor complex subunit C74.02c OS=Schizosaccharomyces pombe (strain 972 / ATCC 24843) OX=284812 GN=SPCC74.02c PE=1 SV=1	0	29	0	48.2	0	2493100000	0	65
O94264	SPBP8B7.15c	>sp|O94264|YORF_SCHPO Uncharacterized RING finger protein P8B7.15c OS=Schizosaccharomyces pombe (strain 972 / ATCC 24843) OX=284812 GN=SPBP8B7.15c PE=4 SV=1	0	18	0	51.2	0	4822500000	0	64
P79007	hap5	>sp|P79007|HAP5_SCHPO Transcriptional activator hap5 OS=Schizosaccharomyces pombe (strain 972 / ATCC 24843) OX=284812 GN=hap5 PE=2 SV=1	0	16	0	56.9	0	2913200000	0	62
O60059	SPBC56F2.08c	>sp|O60059|YG58_SCHPO Pumilio domain-containing protein C56F2.08c OS=Schizosaccharomyces pombe (strain 972 / ATCC 24843) OX=284812 GN=SPBC56F2.08c PE=1 SV=1	0	27	0	50.5	0	1964600000	0	61
Q12381	prp1	>sp|Q12381|PRP1_SCHPO Pre-mRNA-splicing factor prp1 OS=Schizosaccharomyces pombe (strain 972 / ATCC 24843) OX=284812 GN=prp1 PE=1 SV=1	0	32	0	48.6	0	1424000000	0	61
Q9P7R9	cwf3	>sp|Q9P7R9|SYF1_SCHPO Pre-mRNA-splicing factor cwf3 OS=Schizosaccharomyces pombe (strain 972 / ATCC 24843) OX=284812 GN=cwf3 PE=1 SV=1	0	37	0	49.4	0	1139400000	0	61
Q10222	pta1	>sp|Q10222|PTA1_SCHPO mRNA cleavage and polyadenylation specificity factor complex subunit pta1 OS=Schizosaccharomyces pombe (strain 972 / ATCC 24843) OX=284812 GN=pta1 PE=1 SV=2	0	29	0	50.7	0	2374100000	0	59
O14026	set2	>sp|O14026|SET2_SCHPO Histone-lysine N-methyltransferase, H3 lysine-36 specific OS=Schizosaccharomyces pombe (strain 972 / ATCC 24843) OX=284812 GN=set2 PE=1 SV=1	0	32	0	44.7	0	1369200000	0	58
Q9HDY4	SPAPB1A10.06c	>sp|Q9HDY4|YK16_SCHPO Putative ATP-dependent RNA helicase PB1A10.06c OS=Schizosaccharomyces pombe (strain 972 / ATCC 24843) OX=284812 GN=SPAPB1A10.06c PE=3 SV=1	0	31	0	34.8	0	654280000	0	58
O13768	ercc3	>sp|O13768|ERCC3_SCHPO General transcription and DNA repair factor IIH helicase subunit XPB OS=Schizosaccharomyces pombe (strain 972 / ATCC 24843) OX=284812 GN=ptr8 PE=1 SV=1	0	31	0	46.6	0	852040000	0	57
Q9USP9	SPBC902.04	>sp|Q9USP9|YHP4_SCHPO Uncharacterized RNA-binding protein C902.04 OS=Schizosaccharomyces pombe (strain 972 / ATCC 24843) OX=284812 GN=SPBC902.04 PE=1 SV=1	0	23	0	49.2	0	2320400000	0	57
P39964	cdc5	>sp|P39964|CEF1_SCHPO Pre-mRNA-splicing factor cdc5 OS=Schizosaccharomyces pombe (strain 972 / ATCC 24843) OX=284812 GN=cdc5 PE=1 SV=1	0	33	0	51	0	1273800000	0	56
Q9P7C7	prp11	>sp|Q9P7C7|PRP11_SCHPO Pre-mRNA-processing ATP-dependent RNA helicase prp11 OS=Schizosaccharomyces pombe (strain 972 / ATCC 24843) OX=284812 GN=prp11 PE=3 SV=1	0	31	0	41.6	0	489480000	0	56
Q9UTR8	red1	>sp|Q9UTR8|YLP3_SCHPO Protein red1 OS=Schizosaccharomyces pombe (strain 972 / ATCC 24843) OX=284812 GN=red1 PE=1 SV=2	0	32	0	55.5	0	2322500000	0	56
O74835	rrp5	>sp|O74835|RRP5_SCHPO rRNA biogenesis protein rrp5 OS=Schizosaccharomyces pombe (strain 972 / ATCC 24843) OX=284812 GN=rrp5 PE=1 SV=1	1	38	0.8	30.9	0	527880000	1	55
Q10178	prp10	>sp|Q10178|SF3B1_SCHPO U2 snRNP component prp10 OS=Schizosaccharomyces pombe (strain 972 / ATCC 24843) OX=284812 GN=prp10 PE=1 SV=3	0	33	0	39.2	0	984340000	0	55
O14139	hrp3	>sp|O14139|HRP3_SCHPO Chromodomain helicase hrp3 OS=Schizosaccharomyces pombe (strain 972 / ATCC 24843) OX=284812 GN=hrp3 PE=1 SV=1	0	40	0	36.7	0	549230000	0	54
O14174	spt20	>sp|O14174|SPT20_SCHPO SAGA complex subunit spt20 OS=Schizosaccharomyces pombe (strain 972 / ATCC 24843) OX=284812 GN=spt20 PE=1 SV=1	0	24	0	54.5	0	1670700000	0	53
O43088	rba50	>sp|O43088|RBA50_SCHPO RNA polymerase II-associated protein rba50 OS=Schizosaccharomyces pombe (strain 972 / ATCC 24843) OX=284812 GN=rba50 PE=3 SV=1	0	20	0	70.6	0	1567800000	0	53
Q9UT79	msc1	>sp|Q9UT79|MSC1_SCHPO Multicopy suppressor of chk1 protein 1 OS=Schizosaccharomyces pombe (strain 972 / ATCC 24843) OX=284812 GN=msc1 PE=3 SV=1	0	29	0	27.5	0	567010000	0	53
Q10146	rrp6	>sp|Q10146|RRP6_SCHPO Exosome complex exonuclease rrp6 OS=Schizosaccharomyces pombe (strain 972 / ATCC 24843) OX=284812 GN=rrp6 PE=3 SV=2	0	30	0	45	0	1349700000	0	52
Q09799	kri1	>sp|Q09799|KRI1_SCHPO Protein kri1 OS=Schizosaccharomyces pombe (strain 972 / ATCC 24843) OX=284812 GN=kri1 PE=1 SV=1	1	24	2.2	46.8	0	9599400000	1	51
O14236	nog2	>sp|O14236|NOG2_SCHPO Nucleolar GTP-binding protein 2 OS=Schizosaccharomyces pombe (strain 972 / ATCC 24843) OX=284812 GN=nog2 PE=1 SV=1	0	25	0	47.5	0	2073500000	0	51
O42643	prp22	>sp|O42643|PRP22_SCHPO Pre-mRNA-splicing factor ATP-dependent RNA helicase prp22 OS=Schizosaccharomyces pombe (strain 972 / ATCC 24843) OX=284812 GN=prp22 PE=1 SV=1	0	31	0	38.6	0	749970000	0	51
Q09813	SPAC2G11.14	>sp|Q09813|T111_SCHPO Putative transcription initiation factor TFIID 111 kDa subunit OS=Schizosaccharomyces pombe (strain 972 / ATCC 24843) OX=284812 GN=SPAC2G11.14 PE=1 SV=1	0	26	0	37.9	0	648810000	0	51
Q9P3A7	cdc48	>sp|Q9P3A7|CDC48_SCHPO Cell division cycle protein 48 OS=Schizosaccharomyces pombe (strain 972 / ATCC 24843) OX=284812 GN=cdc48 PE=1 SV=2	0	30	0	43.3	0	618510000	0	51
Q9UTK5	alm1	>sp|Q9UTK5|ALM1_SCHPO Abnormal long morphology protein 1 OS=Schizosaccharomyces pombe (strain 972 / ATCC 24843) OX=284812 GN=alm1 PE=1 SV=1	0	38	0	27.2	0	382900000	0	51
P78773		>sp|P78773|ACSA_SCHPO Probable acetyl-coenzyme A synthetase OS=Schizosaccharomyces pombe (strain 972 / ATCC 24843) OX=284812 GN=SPCC191.02c PE=1 SV=2	1	24	1.5	49.2	0	841440000	3	50
O14232	mtr4	>sp|O14232|MTR4_SCHPO ATP-dependent RNA helicase mtr4 OS=Schizosaccharomyces pombe (strain 972 / ATCC 24843) OX=284812 GN=mtr4 PE=1 SV=1	1	31	2	34.6	0	803690000	1	50
O94751	bub1	>sp|O94751|BUB1_SCHPO Checkpoint serine/threonine-protein kinase bub1 OS=Schizosaccharomyces pombe (strain 972 / ATCC 24843) OX=284812 GN=bub1 PE=1 SV=1	1	26	3	37.2	0	625940000	1	50
Q9HDZ9	SPAC589.05c	>sp|Q9HDZ9|QSPP_SCHPO Queuosine salvage protein OS=Schizosaccharomyces pombe (strain 972 / ATCC 24843) OX=284812 GN=SPAC589.05c PE=3 SV=1	1	21	9.2	70.2	0	1404200000	1	50
O14176	prp40	>sp|O14176|PRP40_SCHPO Pre-mRNA-processing protein prp40 OS=Schizosaccharomyces pombe (strain 972 / ATCC 24843) OX=284812 GN=prp40 PE=1 SV=1	0	29	0	55.8	0	1302800000	0	49
O14325	SPBC16E9.10c	>sp|O14325|YB7A_SCHPO Uncharacterized AAA domain-containing protein C16E9.10c OS=Schizosaccharomyces pombe (strain 972 / ATCC 24843) OX=284812 GN=SPBC16E9.10c PE=1 SV=1	0	31	0	56.2	0	1449700000	0	49
O94432	SPBC660.15	>sp|O94432|YHKF_SCHPO Uncharacterized RNA-binding protein C660.15 OS=Schizosaccharomyces pombe (strain 972 / ATCC 24843) OX=284812 GN=SPBC660.15 PE=4 SV=1	0	20	0	51.9	0	1893500000	0	49
O14007	cbf5	>sp|O14007|CBF5_SCHPO H/ACA ribonucleoprotein complex subunit cbf5 OS=Schizosaccharomyces pombe (strain 972 / ATCC 24843) OX=284812 GN=cbf5 PE=3 SV=1	4	22	8.2	56.8	53227000	1674600000	4	48
O36025	mpd2	>sp|O36025|MPD2_SCHPO GYF domain-containing protein mpd2 OS=Schizosaccharomyces pombe (strain 972 / ATCC 24843) OX=284812 GN=mpd2 PE=1 SV=1	0	24	0	35.3	0	858890000	0	48
Q09798	pan2	>sp|Q09798|PAN2_SCHPO PAN2-PAN3 deadenylation complex catalytic subunit pan2 OS=Schizosaccharomyces pombe (strain 972 / ATCC 24843) OX=284812 GN=pan2 PE=3 SV=2	0	33	0	38.9	0	673170000	0	48
Q9P6P7	SPAC644.16	>sp|Q9P6P7|YKCG_SCHPO Uncharacterized RNA-binding protein C644.16 OS=Schizosaccharomyces pombe (strain 972 / ATCC 24843) OX=284812 GN=SPAC644.16 PE=4 SV=1	0	15	0	52.1	0	5663000000	0	47
Q9UTN3	cid14	>sp|Q9UTN3|CID14_SCHPO Poly(A) RNA polymerase cid14 OS=Schizosaccharomyces pombe (strain 972 / ATCC 24843) OX=284812 GN=cid14 PE=1 SV=2	0	21	0	35.8	0	704680000	0	47
O14293	SPAC9E9.09c	>sp|O14293|YF19_SCHPO Putative aldehyde dehydrogenase-like protein C9E9.09c OS=Schizosaccharomyces pombe (strain 972 / ATCC 24843) OX=284812 GN=SPAC9E9.09c PE=1 SV=1	8	26	20.5	69	168790000	1547200000	11	46
O74964	rsc1	>sp|O74964|RSC1_SCHPO Chromatin structure-remodeling complex subunit rsc1 OS=Schizosaccharomyces pombe (strain 972 / ATCC 24843) OX=284812 GN=rsc1 PE=1 SV=1	0	25	0	45.7	0	1131800000	0	46
Q9UUI3	sap145	>sp|Q9UUI3|SA145_SCHPO Pre-mRNA-splicing factor sap145 OS=Schizosaccharomyces pombe (strain 972 / ATCC 24843) OX=284812 GN=sap145 PE=1 SV=1	0	24	0	49.1	0	2095500000	0	46
P08096	top2	>sp|P08096|TOP2_SCHPO DNA topoisomerase 2 OS=Schizosaccharomyces pombe (strain 972 / ATCC 24843) OX=284812 GN=top2 PE=1 SV=2	4	34	5.3	29.2	714060000	872570000	5	45
O74424	nup211	>sp|O74424|NU211_SCHPO Nucleoporin nup211 OS=Schizosaccharomyces pombe (strain 972 / ATCC 24843) OX=284812 GN=nup211 PE=1 SV=1	1	35	0.5	22.4	0	379670000	1	45
P21565	srp54	>sp|P21565|SRP54_SCHPO Signal recognition particle 54 kDa protein homolog OS=Schizosaccharomyces pombe (strain 972 / ATCC 24843) OX=284812 GN=srp54 PE=1 SV=1	1	26	6.7	52.5	0	973600000	1	45
O14269	SPAC7D4.14c	>sp|O14269|YFPE_SCHPO Uncharacterized protein C7D4.14c OS=Schizosaccharomyces pombe (strain 972 / ATCC 24843) OX=284812 GN=SPAC7D4.14c PE=1 SV=1	0	28	0	57	0	1940900000	0	45
O94418	mug87	>sp|O94418|MUG87_SCHPO Meiotically up-regulated gene 87 protein OS=Schizosaccharomyces pombe (strain 972 / ATCC 24843) OX=284812 GN=mug87 PE=1 SV=1	0	27	0	34.1	0	847600000	0	45
Q10289	fas2	>sp|Q10289|FAS2_SCHPO Fatty acid synthase subunit alpha OS=Schizosaccharomyces pombe (strain 972 / ATCC 24843) OX=284812 GN=fas2 PE=1 SV=2	0	35	0	27.1	0	377560000	0	45
O13802	ebp2	>sp|O13802|EBP2_SCHPO Probable rRNA-processing protein ebp2 OS=Schizosaccharomyces pombe (strain 972 / ATCC 24843) OX=284812 GN=ebp2 PE=1 SV=1	0	19	0	44.4	0	1585300000	0	44
O14148	ino80	>sp|O14148|INO80_SCHPO Chromatin-remodeling ATPase INO80 OS=Schizosaccharomyces pombe (strain 972 / ATCC 24843) OX=284812 GN=ino80 PE=1 SV=4	0	29	0	20.9	0	542890000	0	44
O42945	prp43	>sp|O42945|DHX15_SCHPO Probable pre-mRNA-splicing factor ATP-dependent RNA helicase prp43 OS=Schizosaccharomyces pombe (strain 972 / ATCC 24843) OX=284812 GN=prp43 PE=3 SV=1	0	25	0	39.5	0	595020000	0	44
P12000	cdc17	>sp|P12000|DNLI1_SCHPO DNA ligase 1 OS=Schizosaccharomyces pombe (strain 972 / ATCC 24843) OX=284812 GN=cdc17 PE=3 SV=1	0	24	0	43.4	0	1022000000	0	44
Q9USY2	SPBC1861.04c	>sp|Q9USY2|YOW4_SCHPO Uncharacterized RNA-binding protein C1861.04c OS=Schizosaccharomyces pombe (strain 972 / ATCC 24843) OX=284812 GN=SPBC1861.04c PE=4 SV=1	0	29	0	40.2	0	630060000	0	44
O74343	SPBC1A4.09	>sp|O74343|PUS7_SCHPO Multisubstrate pseudouridine synthase 7 OS=Schizosaccharomyces pombe (strain 972 / ATCC 24843) OX=284812 GN=pus7 PE=3 SV=1	0	29	0	50.6	0	553370000	0	43
Q9UUG8	tup12	>sp|Q9UUG8|TUP12_SCHPO Transcriptional repressor tup12 OS=Schizosaccharomyces pombe (strain 972 / ATCC 24843) OX=284812 GN=tup12 PE=1 SV=2	0	26	0	46.8	0	1542400000	0	43
Q9P7S7	nop58	>sp|Q9P7S7|NOP58_SCHPO Nucleolar protein 58 OS=Schizosaccharomyces pombe (strain 972 / ATCC 24843) OX=284812 GN=nop58 PE=1 SV=1	2	18	5.7	46.3	15218000	1430500000	2	42
Q9Y7J8		>sp|Q9Y7J8|YGL1_SCHPO Uncharacterized protein C216.01c OS=Schizosaccharomyces pombe (strain 972 / ATCC 24843) OX=284812 GN=SPBC216.01c PE=2 SV=3	1	24	3.5	40.4	0	1049600000	2	42
O43051	nop14	>sp|O43051|NOP14_SCHPO Probable nucleolar complex protein 14 OS=Schizosaccharomyces pombe (strain 972 / ATCC 24843) OX=284812 GN=nop14 PE=1 SV=1	0	22	0	27.9	0	632530000	0	42
Q09779	tho2	>sp|Q09779|THO2_SCHPO THO complex subunit 2 OS=Schizosaccharomyces pombe (strain 972 / ATCC 24843) OX=284812 GN=tho2 PE=1 SV=3	0	27	0	22.4	0	295230000	0	42
Q10135	lsd2	>sp|Q10135|LSD2_SCHPO Lysine-specific histone demethylase 2 OS=Schizosaccharomyces pombe (strain 972 / ATCC 24843) OX=284812 GN=lsd2 PE=1 SV=1	0	27	0	26	0	525930000	0	42
Q9P774	prp16	>sp|Q9P774|PRP16_SCHPO Pre-mRNA-splicing factor ATP-dependent RNA helicase prp16 OS=Schizosaccharomyces pombe (strain 972 / ATCC 24843) OX=284812 GN=prp16 PE=3 SV=2	0	28	0	31.1	0	324750000	0	42
O75005	vas2	>sp|O75005|SYV_SCHPO Valine--tRNA ligase OS=Schizosaccharomyces pombe (strain 972 / ATCC 24843) OX=284812 GN=vas2 PE=3 SV=1	2	27	1.7	37.4	19748000	165590000	3	41
Q10202	dbp3	>sp|Q10202|DBP3_SCHPO ATP-dependent RNA helicase dbp3 OS=Schizosaccharomyces pombe (strain 972 / ATCC 24843) OX=284812 GN=dbp3 PE=3 SV=1	2	26	3.8	60	4406100	1345700000	2	41
O74485	SPCC1906.02c	>sp|O74485|CUE3_SCHPO CUE domain-containing protein 3 OS=Schizosaccharomyces pombe (strain 972 / ATCC 24843) OX=284812 GN=SPCC1906.02c PE=1 SV=1	0	23	0	33	0	2317800000	0	41
O74755	pst3	>sp|O74755|PST3_SCHPO Paired amphipathic helix protein pst3 OS=Schizosaccharomyces pombe (strain 972 / ATCC 24843) OX=284812 GN=pst3 PE=3 SV=1	0	31	0	32.9	0	591170000	0	41
Q96WV5	SPBPJ4664.04	>sp|Q96WV5|COPA_SCHPO Putative coatomer subunit alpha OS=Schizosaccharomyces pombe (strain 972 / ATCC 24843) OX=284812 GN=SPBPJ4664.04 PE=1 SV=1	0	31	0	34.6	0	410890000	0	41
O74563	brl2	>sp|O74563|BRL2_SCHPO E3 ubiquitin-protein ligase brl2 OS=Schizosaccharomyces pombe (strain 972 / ATCC 24843) OX=284812 GN=brl2 PE=1 SV=1	1	27	5	48.4	0	515320000	2	40
O13282	taf5	>sp|O13282|TAF5_SCHPO Transcription initiation factor TFIID subunit 5 OS=Schizosaccharomyces pombe (strain 972 / ATCC 24843) OX=284812 GN=taf5 PE=1 SV=1	1	26	4	59.4	0	863000000	1	40
P15398	rpa1	>sp|P15398|RPA1_SCHPO DNA-directed RNA polymerase I subunit rpa1 OS=Schizosaccharomyces pombe (strain 972 / ATCC 24843) OX=284812 GN=rpa1 PE=1 SV=2	2	31	2.8	27.8	0	361690000	1	40
O42854	SPAC23A1.17	>sp|O42854|YFHH_SCHPO SH3 domain-containing protein C23A1.17 OS=Schizosaccharomyces pombe (strain 972 / ATCC 24843) OX=284812 GN=SPAC23A1.17 PE=1 SV=1	0	21	0	22.8	0	672950000	0	40
O74814	SPBC337.03	>sp|O74814|YJ03_SCHPO UPF0400 protein C337.03 OS=Schizosaccharomyces pombe (strain 972 / ATCC 24843) OX=284812 GN=SPBC337.03 PE=1 SV=1	0	19	0	60.7	0	1638300000	0	40
Q1MTN3	pic1	>sp|Q1MTN3|PIC1_SCHPO Inner centromere protein-related protein pic1 OS=Schizosaccharomyces pombe (strain 972 / ATCC 24843) OX=284812 GN=pic1 PE=1 SV=2	0	23	0	30.7	0	370790000	0	40
Q9UUM2	swi1	>sp|Q9UUM2|SWI1_SCHPO Mating-type switching protein swi1 OS=Schizosaccharomyces pombe (strain 972 / ATCC 24843) OX=284812 GN=swi1 PE=1 SV=1	0	22	0	28.3	0	395410000	0	40
O74393	mak5	>sp|O74393|MAK5_SCHPO ATP-dependent RNA helicase mak5 OS=Schizosaccharomyces pombe (strain 972 / ATCC 24843) OX=284812 GN=mak5 PE=1 SV=1	0	26	0	51.1	0	488620000	0	39
Q09911	SPAC30D11.14c	>sp|Q09911|YAJE_SCHPO Uncharacterized protein C30D11.14c OS=Schizosaccharomyces pombe (strain 972 / ATCC 24843) OX=284812 GN=SPAC30D11.14c PE=4 SV=1	0	14	0	33.5	0	837070000	0	39
Q9P4X3	utp7	>sp|Q9P4X3|UTP7_SCHPO Probable U3 small nucleolar RNA-associated protein 7 OS=Schizosaccharomyces pombe (strain 972 / ATCC 24843) OX=284812 GN=utp7 PE=3 SV=1	0	24	0	56.9	0	1028800000	0	39
Q9HDV4	lid2	>sp|Q9HDV4|LID2_SCHPO Lid2 complex component lid2 OS=Schizosaccharomyces pombe (strain 972 / ATCC 24843) OX=284812 GN=lid2 PE=1 SV=1	0	27	0	20.2	0	366170000	0	38
Q9HGL6	brx1	>sp|Q9HGL6|BRX1_SCHPO Ribosome biogenesis protein brx1 OS=Schizosaccharomyces pombe (strain 972 / ATCC 24843) OX=284812 GN=brx1 PE=3 SV=1	0	19	0	69.8	0	1010400000	0	38
Q9Y808		>sp|Q9Y808|MED15_SCHPO Mediator of RNA polymerase II transcription subunit 15 OS=Schizosaccharomyces pombe (strain 972 / ATCC 24843) OX=284812 GN=med15 PE=1 SV=3	0	18	0	23.3	0	499440000	0	38
O74341	cct3	>sp|O74341|TCPG_SCHPO T-complex protein 1 subunit gamma OS=Schizosaccharomyces pombe (strain 972 / ATCC 24843) OX=284812 GN=cct3 PE=1 SV=1	3	21	6.1	48.7	23361000	425530000	3	37
P87112	not1	>sp|P87112|NOT1_SCHPO General negative regulator of transcription subunit 1 OS=Schizosaccharomyces pombe (strain 972 / ATCC 24843) OX=284812 GN=not1 PE=1 SV=1	4	26	2.5	16	0	352850000	3	37
Q9UT19	met26	>sp|Q9UT19|METE_SCHPO Probable 5-methyltetrahydropteroyltriglutamate--homocysteine methyltransferase OS=Schizosaccharomyces pombe (strain 972 / ATCC 24843) OX=284812 GN=met26 PE=1 SV=1	3	23	5	40.2	7031400	340010000	3	37
O13971	sgd1	>sp|O13971|SGD1_SCHPO Suppressor of glycerol defect protein 1 OS=Schizosaccharomyces pombe (strain 972 / ATCC 24843) OX=284812 GN=sgd1 PE=3 SV=1	0	20	0	32.8	0	650740000	0	37
Q09745	SPBC12C2.04	>sp|Q09745|YB64_SCHPO Uncharacterized protein C12C2.04 OS=Schizosaccharomyces pombe (strain 972 / ATCC 24843) OX=284812 GN=SPBC12C2.04 PE=4 SV=1	0	16	0	50	0	3078600000	0	37
Q9P7V2	abc4	>sp|Q9P7V2|ABC4_SCHPO ATP-binding cassette transporter abc4 OS=Schizosaccharomyces pombe (strain 972 / ATCC 24843) OX=284812 GN=abc4 PE=3 SV=1	0	17	0	17.1	0	2124100000	0	37
Q9USG9	SPCP31B10.05	>sp|Q9USG9|TYDP1_SCHPO Probable tyrosyl-DNA phosphodiesterase OS=Schizosaccharomyces pombe (strain 972 / ATCC 24843) OX=284812 GN=SPCP31B10.05 PE=3 SV=1	0	24	0	45.5	0	563250000	0	37
O14360	naf1	>sp|O14360|NAF1_SCHPO H/ACA ribonucleoprotein complex non-core subunit NAF1 OS=Schizosaccharomyces pombe (strain 972 / ATCC 24843) OX=284812 GN=naf1 PE=1 SV=1	0	20	0	51.7	0	1570600000	0	36
O36021	SPAC4F10.09c	>sp|O36021|YEK9_SCHPO Uncharacterized protein C4F10.09c OS=Schizosaccharomyces pombe (strain 972 / ATCC 24843) OX=284812 GN=SPAC4F10.09c PE=1 SV=1	0	24	0	32.8	0	615370000	0	36
O59787	srp72	>sp|O59787|SRP72_SCHPO Signal recognition particle subunit srp72 OS=Schizosaccharomyces pombe (strain 972 / ATCC 24843) OX=284812 GN=srp72 PE=3 SV=1	0	20	0	39.6	0	497350000	0	36
O60177	SPBC23E6.02	>sp|O60177|YG42_SCHPO Uncharacterized ATP-dependent helicase C23E6.02 OS=Schizosaccharomyces pombe (strain 972 / ATCC 24843) OX=284812 GN=SPBC23E6.02 PE=3 SV=1	0	24	0	29.5	0	267710000	0	36
O74365	sol1	>sp|O74365|SOL1_SCHPO SWI/SNF chromatin-remodeling complex subunit sol1 OS=Schizosaccharomyces pombe (strain 972 / ATCC 24843) OX=284812 GN=sol1 PE=1 SV=1	0	25	0	43.2	0	852660000	0	36
Q09719	dbp10	>sp|Q09719|DBP10_SCHPO ATP-dependent RNA helicase dbp10 OS=Schizosaccharomyces pombe (strain 972 / ATCC 24843) OX=284812 GN=dbp10 PE=1 SV=1	0	23	0	32.5	0	404970000	0	36
Q9USS2	ppk29	>sp|Q9USS2|PPK29_SCHPO Serine/threonine-protein kinase ppk29 OS=Schizosaccharomyces pombe (strain 972 / ATCC 24843) OX=284812 GN=ppk29 PE=1 SV=1	0	24	0	36.4	0	603640000	0	36
O13672	rpl8	>sp|O13672|RL8_SCHPO 60S ribosomal protein L8 OS=Schizosaccharomyces pombe (strain 972 / ATCC 24843) OX=284812 GN=rpl8 PE=1 SV=3	3	14	13.1	50.2	40625000	1873800000	3	35
O59753	rhp14	>sp|O59753|RAD14_SCHPO DNA repair protein rad14 OS=Schizosaccharomyces pombe (strain 972 / ATCC 24843) OX=284812 GN=rhp14 PE=1 SV=1	0	16	0	58.1	0	534730000	0	35
O60080	dbp9	>sp|O60080|DBP9_SCHPO ATP-dependent RNA helicase dbp9 OS=Schizosaccharomyces pombe (strain 972 / ATCC 24843) OX=284812 GN=dbp9 PE=3 SV=1	0	21	0	41.5	0	494320000	0	35
P48383	sak1	>sp|P48383|SAK1_SCHPO Protein sak1 OS=Schizosaccharomyces pombe (strain 972 / ATCC 24843) OX=284812 GN=sak1 PE=1 SV=2	0	18	0	36.3	0	531610000	0	35
Q9P7G0	SPAC1142.04	>sp|Q9P7G0|YKY4_SCHPO Uncharacterized NOC2 family protein C1142.04 OS=Schizosaccharomyces pombe (strain 972 / ATCC 24843) OX=284812 GN=SPAC1142.04 PE=1 SV=1	0	20	0	35.9	0	762870000	0	35
Q9UUI4	SPAC22F8.09	>sp|Q9UUI4|NOP53_SCHPO Ribosome biogenesis protein NOP53 OS=Schizosaccharomyces pombe (strain 972 / ATCC 24843) OX=284812 GN=rrp16 PE=1 SV=1	0	16	0	44.4	0	1792800000	0	35
O13986	SPAC26H5.04	>sp|O13986|YEG4_SCHPO Uncharacterized protein C26H5.04 OS=Schizosaccharomyces pombe (strain 972 / ATCC 24843) OX=284812 GN=SPAC26H5.04 PE=4 SV=3	0	26	0	40.7	0	488940000	0	34
Q09847	nup146	>sp|Q09847|NU146_SCHPO Nucleoporin nup146 OS=Schizosaccharomyces pombe (strain 972 / ATCC 24843) OX=284812 GN=nup146 PE=1 SV=1	0	28	0	27.9	0	379640000	0	34
Q10299	clp1	>sp|Q10299|CLP1_SCHPO mRNA cleavage and polyadenylation factor clp1 OS=Schizosaccharomyces pombe (strain 972 / ATCC 24843) OX=284812 GN=clp1 PE=3 SV=1	0	20	0	53.5	0	2273400000	0	34
Q9P3A9	SPAC1565.05	>sp|Q9P3A9|YIL5_SCHPO Uncharacterized protein C1565.05 OS=Schizosaccharomyces pombe (strain 972 / ATCC 24843) OX=284812 GN=SPAC1565.05 PE=4 SV=1	0	23	0	31.3	0	309340000	0	34
O13370	ded1	>sp|O13370|DED1_SCHPO ATP-dependent RNA helicase ded1 OS=Schizosaccharomyces pombe (strain 972 / ATCC 24843) OX=284812 GN=ded1 PE=1 SV=1	9	24	14.6	50.6	80075000	395510000	11	33
Q96WV9	cdk9	>sp|Q96WV9|CDK9_SCHPO Probable cyclin-dependent kinase 9 OS=Schizosaccharomyces pombe (strain 972 / ATCC 24843) OX=284812 GN=cdk9 PE=1 SV=1	1	21	4.7	43	0	826250000	5	33
Q09702	nrd1	>sp|Q09702|NRD1_SCHPO Negative regulator of differentiation 1 OS=Schizosaccharomyces pombe (strain 972 / ATCC 24843) OX=284812 GN=nrd1 PE=1 SV=1	2	15	4.3	46.7	21656000	1180400000	2	33
O59722	fab1	>sp|O59722|FAB1_SCHPO 1-phosphatidylinositol 3-phosphate 5-kinase fab1 OS=Schizosaccharomyces pombe (strain 972 / ATCC 24843) OX=284812 GN=fab1 PE=3 SV=2	0	20	0	13.7	0	256020000	0	33
O74500	nup60	>sp|O74500|NUP60_SCHPO Nucleoporin nup60 OS=Schizosaccharomyces pombe (strain 972 / ATCC 24843) OX=284812 GN=nup60 PE=1 SV=1	0	22	0	37.2	0	876640000	0	33
P36603	suc22	>sp|P36603|RIR2_SCHPO Ribonucleoside-diphosphate reductase small chain OS=Schizosaccharomyces pombe (strain 972 / ATCC 24843) OX=284812 GN=suc22 PE=3 SV=2	0	19	0	57	0	439380000	0	33
Q10145	SPAC3H8.09c	>sp|Q10145|YAS9_SCHPO Uncharacterized RNA-binding protein C3H8.09c OS=Schizosaccharomyces pombe (strain 972 / ATCC 24843) OX=284812 GN=SPAC3H8.09c PE=4 SV=1	0	19	0	38.2	0	996100000	0	33
Q9HE07	SPAC20H4.06c	>sp|Q9HE07|YK96_SCHPO Uncharacterized protein C20H4.06c OS=Schizosaccharomyces pombe (strain 972 / ATCC 24843) OX=284812 GN=SPAC20H4.06c PE=4 SV=1	0	17	0	47	0	415610000	0	33
Q9USZ2		>sp|Q9USZ2|YNR7_SCHPO Uncharacterized protein C11G11.07 OS=Schizosaccharomyces pombe (strain 972 / ATCC 24843) OX=284812 GN=SPBC11G11.07 PE=4 SV=2	0	19	0	23.5	0	223060000	0	33
Q9UTN4	pfs2	>sp|Q9UTN4|PFS2_SCHPO Polyadenylation factor subunit 2 OS=Schizosaccharomyces pombe (strain 972 / ATCC 24843) OX=284812 GN=pfs2 PE=4 SV=1	0	10	0	24.2	0	1300700000	0	33
O74791	grn1	>sp|O74791|GRN1_SCHPO GTPase grn1 OS=Schizosaccharomyces pombe (strain 972 / ATCC 24843) OX=284812 GN=grn1 PE=1 SV=1	0	18	0	51.1	0	743940000	0	32
P78847	nup186	>sp|P78847|NU186_SCHPO Nucleoporin nup186 OS=Schizosaccharomyces pombe (strain 972 / ATCC 24843) OX=284812 GN=nup186 PE=2 SV=2	0	23	0	16.5	0	189330000	0	32
Q9Y7R4	set1	>sp|Q9Y7R4|SET1_SCHPO Histone-lysine N-methyltransferase, H3 lysine-4 specific OS=Schizosaccharomyces pombe (strain 972 / ATCC 24843) OX=284812 GN=set1 PE=1 SV=1	0	24	0	25	0	425030000	0	32
O42914	SPBC16A3.08c	>sp|O42914|YBI8_SCHPO Uncharacterized protein C16A3.08c OS=Schizosaccharomyces pombe (strain 972 / ATCC 24843) OX=284812 GN=SPBC16A3.08c PE=1 SV=1	1	11	3.2	26.1	0	651970000	1	31
Q9UUG0	fas1	>sp|Q9UUG0|FAS1_SCHPO Fatty acid synthase subunit beta OS=Schizosaccharomyces pombe (strain 972 / ATCC 24843) OX=284812 GN=fas1 PE=1 SV=1	1	26	0.5	14.3	0	244190000	1	31
O13794	ysh1	>sp|O13794|YSH1_SCHPO Endoribonuclease ysh1 OS=Schizosaccharomyces pombe (strain 972 / ATCC 24843) OX=284812 GN=ysh1 PE=3 SV=2	0	18	0	29.5	0	485730000	0	31
O13900	sap114	>sp|O13900|SA114_SCHPO Pre-mRNA-splicing factor sap114 OS=Schizosaccharomyces pombe (strain 972 / ATCC 24843) OX=284812 GN=sap114 PE=1 SV=1	0	15	0	34.9	0	984270000	0	31
O14253	cbc1	>sp|O14253|NCBP1_SCHPO Nuclear cap-binding protein subunit 1 OS=Schizosaccharomyces pombe (strain 972 / ATCC 24843) OX=284812 GN=cbc1 PE=1 SV=1	0	23	0	37.9	0	241440000	0	31
O74879	enp2	>sp|O74879|NOL10_SCHPO Ribosome biogenesis protein enp2 homolog OS=Schizosaccharomyces pombe (strain 972 / ATCC 24843) OX=284812 GN=enp2 PE=1 SV=1	0	17	0	36.9	0	690300000	0	31
O94653	bms1	>sp|O94653|BMS1_SCHPO Ribosome biogenesis protein bms1 OS=Schizosaccharomyces pombe (strain 972 / ATCC 24843) OX=284812 GN=bms1 PE=1 SV=2	0	25	0	25.9	0	308530000	0	31
P87126	cwf2	>sp|P87126|CWC2_SCHPO Pre-mRNA-splicing factor cwf2 OS=Schizosaccharomyces pombe (strain 972 / ATCC 24843) OX=284812 GN=cwf2 PE=1 SV=2	0	15	0	50.5	0	1036200000	0	31
Q09179	gln1	>sp|Q09179|GLNA_SCHPO Glutamine synthetase OS=Schizosaccharomyces pombe (strain 972 / ATCC 24843) OX=284812 GN=gln1 PE=1 SV=2	0	15	0	61	0	779530000	0	31
Q76PD3	dbp6	>sp|Q76PD3|DBP6_SCHPO ATP-dependent RNA helicase dbp6 OS=Schizosaccharomyces pombe (strain 972 / ATCC 24843) OX=284812 GN=dbp6 PE=2 SV=1	0	20	0	42.1	0	287480000	0	31
Q9C0W7	apl3	>sp|Q9C0W7|AP2A_SCHPO AP-2 complex subunit alpha OS=Schizosaccharomyces pombe (strain 972 / ATCC 24843) OX=284812 GN=apl3 PE=3 SV=1	0	21	0	29.5	0	305960000	0	31
Q9P6R9	cwf22	>sp|Q9P6R9|CWC22_SCHPO Pre-mRNA-splicing factor cwf22 OS=Schizosaccharomyces pombe (strain 972 / ATCC 24843) OX=284812 GN=cwf22 PE=1 SV=3	0	18	0	24.4	0	484930000	0	31
Q9P7H6	SPAC1782.03	>sp|Q9P7H6|YLK3_SCHPO Uncharacterized protein C1782.03 OS=Schizosaccharomyces pombe (strain 972 / ATCC 24843) OX=284812 GN=SPAC1782.03 PE=1 SV=1	0	17	0	44.2	0	725560000	0	31
Q9UR24	rhp26	>sp|Q9UR24|RHP26_SCHPO DNA repair protein rhp26 OS=Schizosaccharomyces pombe (strain 972 / ATCC 24843) OX=284812 GN=rhp26 PE=4 SV=1	0	20	0	28.6	0	199260000	0	31
Q9UU96	grc3	>sp|Q9UU96|GRC3_SCHPO Polynucleotide 5-hydroxyl-kinase grc3 OS=Schizosaccharomyces pombe (strain 972 / ATCC 24843) OX=284812 GN=grc3 PE=1 SV=1	0	18	0	30.3	0	381150000	0	31
Q9UUG1	SPAC926.08c	>sp|Q9UUG1|RPF2_SCHPO Ribosome production factor 2 homolog OS=Schizosaccharomyces pombe (strain 972 / ATCC 24843) OX=284812 GN=SPAC926.08c PE=1 SV=1	0	15	0	58.7	0	357850000	0	31
O94236	moe1	>sp|O94236|EIF3D_SCHPO Eukaryotic translation initiation factor 3 subunit D OS=Schizosaccharomyces pombe (strain 972 / ATCC 24843) OX=284812 GN=moe1 PE=1 SV=1	4	18	9	45.5	31918000	575070000	5	30
O13711	SPAC14C4.04	>sp|O13711|YDZ4_SCHPO Uncharacterized protein C14C4.04 OS=Schizosaccharomyces pombe (strain 972 / ATCC 24843) OX=284812 GN=SPAC14C4.04 PE=4 SV=1	0	11	0	61	0	506460000	0	30
O94538	snu66	>sp|O94538|SNU66_SCHPO U4/U6.U5 tri-snRNP-associated protein snu66 OS=Schizosaccharomyces pombe (strain 972 / ATCC 24843) OX=284812 GN=snu66 PE=1 SV=1	0	12	0	26.7	0	739580000	0	30
O94711	gyp2	>sp|O94711|GYP2_SCHPO GTPase-activating protein gyp2 OS=Schizosaccharomyces pombe (strain 972 / ATCC 24843) OX=284812 GN=gyp2 PE=3 SV=1	0	21	0	32.8	0	384640000	0	30
Q9UU85	ppk38	>sp|Q9UU85|PPK38_SCHPO Protein kinase domain-containing protein ppk38 OS=Schizosaccharomyces pombe (strain 972 / ATCC 24843) OX=284812 GN=ppk38 PE=4 SV=1	0	15	0	33.2	0	184590000	0	30
Q9UUA2	pfh1	>sp|Q9UUA2|PIF1_SCHPO ATP-dependent DNA helicase pfh1 OS=Schizosaccharomyces pombe (strain 972 / ATCC 24843) OX=284812 GN=pfh1 PE=1 SV=1	0	17	0	26.3	0	255330000	0	30
O60184	ssn6	>sp|O60184|CYC8_SCHPO General transcriptional corepressor ssn6 OS=Schizosaccharomyces pombe (strain 972 / ATCC 24843) OX=284812 GN=ssn6 PE=1 SV=1	2	16	3.3	22.4	0	1212000000	2	29
Q9Y7T7	prp28	>sp|Q9Y7T7|PRP28_SCHPO Pre-mRNA-splicing ATP-dependent RNA helicase prp28 OS=Schizosaccharomyces pombe (strain 972 / ATCC 24843) OX=284812 GN=prp28 PE=3 SV=1	1	18	3	30.1	0	202920000	1	29
G2TRQ9	tam10	>sp|G2TRQ9|TAM10_SCHPO Uncharacterized protein tam10 OS=Schizosaccharomyces pombe (strain 972 / ATCC 24843) OX=284812 GN=tam10 PE=1 SV=1	0	10	0	36.9	0	1409200000	0	29
O14030	SPAC29B12.08	>sp|O14030|YEM8_SCHPO Uncharacterized protein C29B12.08 OS=Schizosaccharomyces pombe (strain 972 / ATCC 24843) OX=284812 GN=SPAC29B12.08 PE=4 SV=4	0	14	0	30.5	0	1561400000	0	29
O43065	mot1	>sp|O43065|MOT1_SCHPO Probable helicase mot1 OS=Schizosaccharomyces pombe (strain 972 / ATCC 24843) OX=284812 GN=mot1 PE=1 SV=4	0	22	0	15.4	0	232750000	0	29
P87058	sla1	>sp|P87058|LAH1_SCHPO La protein homolog OS=Schizosaccharomyces pombe (strain 972 / ATCC 24843) OX=284812 GN=sla1 PE=1 SV=1	1	15	2.7	51	0	513230000	0	29
Q10432	ccq1	>sp|Q10432|CCQ1_SCHPO Coiled-coil quantitatively-enriched protein 1 OS=Schizosaccharomyces pombe (strain 972 / ATCC 24843) OX=284812 GN=ccq1 PE=1 SV=1	0	20	0	36.5	0	358430000	0	29
Q9P7I7	SPCC24B10.19c	>sp|Q9P7I7|YJNJ_SCHPO Uncharacterized protein C24B10.19c OS=Schizosaccharomyces pombe (strain 972 / ATCC 24843) OX=284812 GN=SPCC24B10.19c PE=1 SV=2	0	16	0	35.1	0	402470000	0	29
Q9UST1	ppk26	>sp|Q9UST1|PAN3_SCHPO PAN2-PAN3 deadenylation complex subunit pan3 OS=Schizosaccharomyces pombe (strain 972 / ATCC 24843) OX=284812 GN=ppk26 PE=3 SV=1	0	19	0	44.8	0	234920000	0	29
Q9UT73	SPAC343.17c	>sp|Q9UT73|YIPH_SCHPO Uncharacterized WD repeat-containing protein C343.17c OS=Schizosaccharomyces pombe (strain 972 / ATCC 24843) OX=284812 GN=SPAC343.17c PE=4 SV=1	0	15	0	32.8	0	192020000	0	29
O74522	adn3	>sp|O74522|ADN3_SCHPO Adhesion defective protein 3 OS=Schizosaccharomyces pombe (strain 972 / ATCC 24843) OX=284812 GN=adn3 PE=3 SV=1	1	23	2.7	41.9	0	563020000	1	28
O94384	ely5	>sp|O94384|ELY5_SCHPO Uncharacterized protein ely5 OS=Schizosaccharomyces pombe (strain 972 / ATCC 24843) OX=284812 GN=ely5 PE=4 SV=2	1	12	3.7	36.9	0	206390000	1	28
O94609	ptr3	>sp|O94609|UBA1_SCHPO Ubiquitin-activating enzyme E1 1 OS=Schizosaccharomyces pombe (strain 972 / ATCC 24843) OX=284812 GN=ptr3 PE=1 SV=1	1	19	3.2	25.3	0	172780000	1	28
Q10475	tif471	>sp|Q10475|IF4G_SCHPO Eukaryotic translation initiation factor 4 gamma OS=Schizosaccharomyces pombe (strain 972 / ATCC 24843) OX=284812 GN=tif471 PE=1 SV=1	1	20	0.9	19.8	0	337410000	1	28
O94326	SPBC725.08	>sp|O94326|YGK8_SCHPO Zinc finger protein C725.08 OS=Schizosaccharomyces pombe (strain 972 / ATCC 24843) OX=284812 GN=SPBC725.08 PE=1 SV=1	0	17	0	36.6	0	953990000	0	28
P87243	rix1	>sp|P87243|RIX1_SCHPO Pre-rRNA-processing protein rix1 OS=Schizosaccharomyces pombe (strain 972 / ATCC 24843) OX=284812 GN=rix1 PE=1 SV=1	0	17	0	23.6	0	212090000	0	28
P87314	hip1	>sp|P87314|HIR1_SCHPO Protein hir1 OS=Schizosaccharomyces pombe (strain 972 / ATCC 24843) OX=284812 GN=hip1 PE=1 SV=1	0	20	0	28.2	0	209430000	0	28
Q09928	cyp8	>sp|Q09928|PPIL2_SCHPO Peptidyl-prolyl cis-trans isomerase cyp8 OS=Schizosaccharomyces pombe (strain 972 / ATCC 24843) OX=284812 GN=cyp8 PE=2 SV=3	0	18	0	41.7	0	359350000	0	28
Q10237	SPAC4G9.04c	>sp|Q10237|YD14_SCHPO Uncharacterized protein C4G9.04c OS=Schizosaccharomyces pombe (strain 972 / ATCC 24843) OX=284812 GN=SPAC4G9.04c PE=4 SV=1	0	16	0	26.5	0	2275800000	0	28
Q9P6R0	brf1	>sp|Q9P6R0|TF3B_SCHPO Transcription factor IIIB 60 kDa subunit OS=Schizosaccharomyces pombe (strain 972 / ATCC 24843) OX=284812 GN=brf1 PE=1 SV=2	0	18	0	38.8	0	417710000	0	28
Q9URU2	dna2	>sp|Q9URU2|DNA2_SCHPO DNA replication ATP-dependent helicase/nuclease dna2 OS=Schizosaccharomyces pombe (strain 972 / ATCC 24843) OX=284812 GN=dna2 PE=1 SV=2	0	23	0	21.3	0	188990000	0	28
Q9UTH0	nup132	>sp|Q9UTH0|NU132_SCHPO Nucleoporin nup132 OS=Schizosaccharomyces pombe (strain 972 / ATCC 24843) OX=284812 GN=nup132 PE=1 SV=1	0	18	0	17.9	0	116110000	0	28
O43030	fes1	>sp|O43030|FES1_SCHPO Hsp70 nucleotide exchange factor fes1 OS=Schizosaccharomyces pombe (strain 972 / ATCC 24843) OX=284812 GN=fes1 PE=1 SV=1	0	16	0	57.1	0	333020000	0	27
O60129	fkh2	>sp|O60129|FKH2_SCHPO Fork head protein homolog 2 OS=Schizosaccharomyces pombe (strain 972 / ATCC 24843) OX=284812 GN=fkh2 PE=1 SV=1	0	17	0	41.4	0	384040000	0	27
O74400	SPBC4F6.14	>sp|O74400|YOCE_SCHPO Uncharacterized RNA-binding protein C4F6.14 OS=Schizosaccharomyces pombe (strain 972 / ATCC 24843) OX=284812 GN=SPBC4F6.14 PE=1 SV=1	0	20	0	31.8	0	191220000	0	27
O74974	utp25	>sp|O74974|UTP25_SCHPO U3 small nucleolar RNA-associated protein 25 OS=Schizosaccharomyces pombe (strain 972 / ATCC 24843) OX=284812 GN=utp25 PE=3 SV=1	0	16	0	26.1	0	245840000	0	27
O94255	SPBP8B7.05c	>sp|O94255|CAN_SCHPO Carbonic anhydrase OS=Schizosaccharomyces pombe (strain 972 / ATCC 24843) OX=284812 GN=SPBP8B7.05c PE=1 SV=2	0	15	0	50.3	0	719060000	0	27
O94416	tfg1	>sp|O94416|T2FA_SCHPO Transcription initiation factor IIF subunit alpha OS=Schizosaccharomyces pombe (strain 972 / ATCC 24843) OX=284812 GN=tfg1 PE=1 SV=2	0	14	0	33.1	0	545750000	0	27
O94718	ipi1	>sp|O94718|IPI1_SCHPO Pre-rRNA-processing protein ipi1 OS=Schizosaccharomyces pombe (strain 972 / ATCC 24843) OX=284812 GN=ipi1 PE=3 SV=2	0	16	0	52.8	0	386040000	0	27
P06652	cdc25	>sp|P06652|MPIP_SCHPO M-phase inducer phosphatase OS=Schizosaccharomyces pombe (strain 972 / ATCC 24843) OX=284812 GN=cdc25 PE=1 SV=2	0	16	0	37.6	0	226090000	0	27
P28706	rad13	>sp|P28706|RAD13_SCHPO DNA repair protein rad13 OS=Schizosaccharomyces pombe (strain 972 / ATCC 24843) OX=284812 GN=rad13 PE=2 SV=2	0	19	0	26.4	0	239740000	0	27
P36629	prp2	>sp|P36629|U2AF2_SCHPO Splicing factor U2AF 59 kDa subunit OS=Schizosaccharomyces pombe (strain 972 / ATCC 24843) OX=284812 GN=prp2 PE=1 SV=1	0	15	0	33.3	0	713930000	0	27
P78814	srp2	>sp|P78814|SRP2_SCHPO Pre-mRNA-splicing factor srp2 OS=Schizosaccharomyces pombe (strain 972 / ATCC 24843) OX=284812 GN=srp2 PE=1 SV=2	0	12	0	35.6	0	1073100000	0	27
Q09909	cwf19	>sp|Q09909|CWF19_SCHPO Pre-mRNA-splicing factor cwf19 OS=Schizosaccharomyces pombe (strain 972 / ATCC 24843) OX=284812 GN=cwf19 PE=1 SV=1	0	16	0	25	0	316450000	0	27
Q9USL4	nup61	>sp|Q9USL4|NUP61_SCHPO Nucleoporin nup61 OS=Schizosaccharomyces pombe (strain 972 / ATCC 24843) OX=284812 GN=nup61 PE=1 SV=2	0	16	0	39.2	0	1414700000	0	27
P18869	leu1	>sp|P18869|LEU3_SCHPO 3-isopropylmalate dehydrogenase OS=Schizosaccharomyces pombe (strain 972 / ATCC 24843) OX=284812 GN=leu1 PE=1 SV=1	2	14	10	49.6	16419000	420310000	2	26
P20772	ade1	>sp|P20772|PUR2_SCHPO Bifunctional purine biosynthetic protein ADE1 OS=Schizosaccharomyces pombe (strain 972 / ATCC 24843) OX=284812 GN=ade1 PE=3 SV=1	1	19	2	36.8	0	360720000	1	26
O13799	SPAC17H9.02	>sp|O13799|YE02_SCHPO Uncharacterized helicase C17H9.02 OS=Schizosaccharomyces pombe (strain 972 / ATCC 24843) OX=284812 GN=SPAC17H9.02 PE=1 SV=1	0	21	0	26.4	0	327400000	0	26
O42958	SPBC19G7.10c	>sp|O42958|PAT1_SCHPO DNA topoisomerase 2-associated protein pat1 OS=Schizosaccharomyces pombe (strain 972 / ATCC 24843) OX=284812 GN=SPBC19G7.10c PE=3 SV=2	0	17	0	28.1	0	343870000	0	26
O94462	puf3	>sp|O94462|PUF3_SCHPO mRNA-binding protein puf3 OS=Schizosaccharomyces pombe (strain 972 / ATCC 24843) OX=284812 GN=puf3 PE=2 SV=4	0	15	0	24.7	0	316440000	0	26
O94508	cwf11	>sp|O94508|CWF11_SCHPO Pre-mRNA-splicing factor cwf11 OS=Schizosaccharomyces pombe (strain 972 / ATCC 24843) OX=284812 GN=cwf11 PE=1 SV=1	0	19	0	20.2	0	189140000	0	26
P78953	mid1	>sp|P78953|MID1_SCHPO Division mal foutue 1 protein OS=Schizosaccharomyces pombe (strain 972 / ATCC 24843) OX=284812 GN=mid1 PE=1 SV=1	0	13	0	17.5	0	170160000	0	26
Q09768	gcs1	>sp|Q09768|GSH1_SCHPO Glutamate--cysteine ligase OS=Schizosaccharomyces pombe (strain 972 / ATCC 24843) OX=284812 GN=gcs1 PE=3 SV=1	0	17	0	33.2	0	229810000	0	26
Q9HGL4	gcd10	>sp|Q9HGL4|TRM6_SCHPO tRNA (adenine(58)-N(1))-methyltransferase non-catalytic subunit trm6 OS=Schizosaccharomyces pombe (strain 972 / ATCC 24843) OX=284812 GN=gcd10 PE=3 SV=1	0	13	0	35.9	0	286260000	0	26
Q9URY5	SPAC869.02c	>sp|Q9URY5|FHP_SCHPO Flavohemoprotein OS=Schizosaccharomyces pombe (strain 972 / ATCC 24843) OX=284812 GN=SPAC869.02c PE=3 SV=1	0	15	0	44.7	0	201080000	0	26
Q9USQ4	sim3	>sp|Q9USQ4|SIM3_SCHPO NASP-related protein sim3 OS=Schizosaccharomyces pombe (strain 972 / ATCC 24843) OX=284812 GN=sim3 PE=1 SV=1	0	10	0	39.4	0	292570000	0	26
O14370	eca39	>sp|O14370|BCA1_SCHPO Branched-chain-amino-acid aminotransferase, mitochondrial OS=Schizosaccharomyces pombe (strain 972 / ATCC 24843) OX=284812 GN=eca39 PE=1 SV=3	3	11	10.1	33.7	55006000	302860000	5	25
O94514	nop56	>sp|O94514|NOP56_SCHPO Nucleolar protein 56 OS=Schizosaccharomyces pombe (strain 972 / ATCC 24843) OX=284812 GN=nop56 PE=3 SV=1	1	15	2.4	42.5	0	409570000	1	25
O13741	nop12	>sp|O13741|NOP12_SCHPO Nucleolar protein 12 OS=Schizosaccharomyces pombe (strain 972 / ATCC 24843) OX=284812 GN=nop12 PE=1 SV=1	0	14	0	37.7	0	416810000	0	25
O59801	SPCC550.03c	>sp|O59801|SKI2_SCHPO Putative ATP-dependent RNA helicase C550.03c OS=Schizosaccharomyces pombe (strain 972 / ATCC 24843) OX=284812 GN=SPCC550.03c PE=3 SV=1	0	19	0	17.9	0	154860000	0	25
O74759	nto1	>sp|O74759|NTO1_SCHPO Mst2 complex subunit nto1 OS=Schizosaccharomyces pombe (strain 972 / ATCC 24843) OX=284812 GN=nto1 PE=1 SV=1	0	18	0	28.2	0	401300000	0	25
O74828	esf1	>sp|O74828|ESF1_SCHPO Pre-rRNA-processing protein esf1 OS=Schizosaccharomyces pombe (strain 972 / ATCC 24843) OX=284812 GN=esf1 PE=1 SV=1	0	11	0	23.9	0	380360000	0	25
Q9HFE6	SPBP16F5.06	>sp|Q9HFE6|YNW6_SCHPO Uncharacterized RNA-binding protein P16F5.06 OS=Schizosaccharomyces pombe (strain 972 / ATCC 24843) OX=284812 GN=SPBP16F5.06 PE=1 SV=1	0	15	0	51.9	0	343870000	0	25
Q9P6H9	reb1	>sp|Q9P6H9|REB1_SCHPO DNA-binding protein reb1 OS=Schizosaccharomyces pombe (strain 972 / ATCC 24843) OX=284812 GN=reb1 PE=1 SV=1	0	15	0	32.9	0	226260000	0	25
Q9US07	SPAC664.02c	>sp|Q9US07|ARP8_SCHPO Probable actin-related protein 8 OS=Schizosaccharomyces pombe (strain 972 / ATCC 24843) OX=284812 GN=SPAC664.02c PE=1 SV=2	0	18	0	34.7	0	11706000000	0	25
Q9Y7V2	bye1	>sp|Q9Y7V2|BYE1_SCHPO Transcription factor bye1 OS=Schizosaccharomyces pombe (strain 972 / ATCC 24843) OX=284812 GN=bye1 PE=3 SV=3	0	14	0	25.8	0	327380000	0	25
O60055	utp20	>sp|O60055|UTP20_SCHPO U3 small nucleolar RNA-associated protein 20 OS=Schizosaccharomyces pombe (strain 972 / ATCC 24843) OX=284812 GN=utp20 PE=3 SV=1	0	22	0	9.9	0	153880000	0	25
Q9P7H2	rex3	>sp|Q9P7H2|REXO3_SCHPO RNA exonuclease 3 OS=Schizosaccharomyces pombe (strain 972 / ATCC 24843) OX=284812 GN=rex3 PE=3 SV=1	1	13	4.1	29.8	0	215740000	1	24
O13845	rsd1	>sp|O13845|RSD1_SCHPO RNA-binding protein rsd1 OS=Schizosaccharomyces pombe (strain 972 / ATCC 24843) OX=284812 GN=rsd1 PE=1 SV=2	0	17	0	34.2	0	351110000	0	24
O60164	ppp1	>sp|O60164|PESC_SCHPO Pescadillo homolog OS=Schizosaccharomyces pombe (strain 972 / ATCC 24843) OX=284812 GN=ppp1 PE=3 SV=1	0	17	0	33.8	0	433810000	0	24
O74399	erb1	>sp|O74399|ERB1_SCHPO Ribosome biogenesis protein erb1 OS=Schizosaccharomyces pombe (strain 972 / ATCC 24843) OX=284812 GN=erb1 PE=1 SV=2	0	15	0	30.5	0	224470000	0	24
O74766	SPBC24C6.04	>sp|O74766|PUT2_SCHPO Probable delta-1-pyrroline-5-carboxylate dehydrogenase OS=Schizosaccharomyces pombe (strain 972 / ATCC 24843) OX=284812 GN=SPBC24C6.04 PE=1 SV=1	0	15	0	36.3	0	380200000	0	24
O94687	tas3	>sp|O94687|TAS3_SCHPO RNA-induced transcriptional silencing complex protein tas3 OS=Schizosaccharomyces pombe (strain 972 / ATCC 24843) OX=284812 GN=tas3 PE=1 SV=1	0	13	0	35.5	0	392770000	0	24
P30666	mcm3	>sp|P30666|MCM3_SCHPO DNA replication licensing factor mcm3 OS=Schizosaccharomyces pombe (strain 972 / ATCC 24843) OX=284812 GN=mcm3 PE=1 SV=2	0	15	0	22.9	0	160440000	0	24
P40847	sap1	>sp|P40847|SAP1_SCHPO Switch-activating protein 1 OS=Schizosaccharomyces pombe (strain 972 / ATCC 24843) OX=284812 GN=sap1 PE=1 SV=2	0	10	0	51.2	0	2006500000	0	24
Q09882	prp45	>sp|Q09882|PRP45_SCHPO Pre-mRNA-processing protein 45 OS=Schizosaccharomyces pombe (strain 972 / ATCC 24843) OX=284812 GN=prp45 PE=1 SV=1	0	12	0	37.2	0	514620000	0	24
O59730	fma1	>sp|O59730|MAP1_SCHPO Methionine aminopeptidase 1 OS=Schizosaccharomyces pombe (strain 972 / ATCC 24843) OX=284812 GN=fma1 PE=1 SV=1	1	12	5	50.9	0	739830000	2	23
O13615	prp5	>sp|O13615|PRP46_SCHPO Pre-mRNA-splicing factor prp5 OS=Schizosaccharomyces pombe (strain 972 / ATCC 24843) OX=284812 GN=prp5 PE=1 SV=1	0	11	0	32.8	0	218600000	0	23
O13792	uap56	>sp|O13792|SUB2_SCHPO ATP-dependent RNA helicase uap56 OS=Schizosaccharomyces pombe (strain 972 / ATCC 24843) OX=284812 GN=uap56 PE=1 SV=3	0	16	0	45.2	0	584420000	0	23
O13919	pst2	>sp|O13919|PST2_SCHPO Paired amphipathic helix protein pst2 OS=Schizosaccharomyces pombe (strain 972 / ATCC 24843) OX=284812 GN=pst2 PE=1 SV=1	0	17	0	18.8	0	132610000	0	23
O43031	cwf28	>sp|O43031|SPP2_SCHPO Pre-mRNA-splicing factor cwf28 OS=Schizosaccharomyces pombe (strain 972 / ATCC 24843) OX=284812 GN=cwf28 PE=1 SV=3	0	15	0	51.4	0	376620000	0	23
O43071	prp17	>sp|O43071|PRP17_SCHPO Pre-mRNA-processing factor 17 OS=Schizosaccharomyces pombe (strain 972 / ATCC 24843) OX=284812 GN=prp17 PE=1 SV=1	0	14	0	32.4	0	168050000	0	23
O74743	tif452	>sp|O74743|IF4E2_SCHPO Eukaryotic translation initiation factor 4E-2 OS=Schizosaccharomyces pombe (strain 972 / ATCC 24843) OX=284812 GN=tif452 PE=3 SV=1	0	10	0	51	0	730900000	0	23
O94308	csn1	>sp|O94308|CSN1_SCHPO COP9 signalosome complex subunit 1 OS=Schizosaccharomyces pombe (strain 972 / ATCC 24843) OX=284812 GN=csn1 PE=1 SV=1	0	15	0	39.1	0	584570000	0	23
O94642	tad2	>sp|O94642|TAD2_SCHPO tRNA-specific adenosine deaminase subunit tad2 OS=Schizosaccharomyces pombe (strain 972 / ATCC 24843) OX=284812 GN=tad2 PE=3 SV=2	0	13	0	34.4	0	636840000	0	23
O94698	nsa1	>sp|O94698|NSA1_SCHPO Ribosome biogenesis protein nsa1 OS=Schizosaccharomyces pombe (strain 972 / ATCC 24843) OX=284812 GN=nsa1 PE=3 SV=1	0	16	0	47.3	0	289240000	0	23
P87121	taf2	>sp|P87121|TAF2_SCHPO Transcription initiation factor TFIID subunit 2 OS=Schizosaccharomyces pombe (strain 972 / ATCC 24843) OX=284812 GN=taf2 PE=3 SV=3	0	19	0	21.2	0	169970000	0	23
Q10147	cct2	>sp|Q10147|TCPB_SCHPO Probable T-complex protein 1 subunit beta OS=Schizosaccharomyces pombe (strain 972 / ATCC 24843) OX=284812 GN=cct2 PE=3 SV=1	0	17	0	44.2	0	125510000	0	23
Q10168	nsp1	>sp|Q10168|NSP1_SCHPO Nucleoporin nsp1 OS=Schizosaccharomyces pombe (strain 972 / ATCC 24843) OX=284812 GN=nsp1 PE=1 SV=1	0	15	0	32.9	0	987230000	0	23
Q10337	brc1	>sp|Q10337|BRC1_SCHPO BRCT-containing protein 1 OS=Schizosaccharomyces pombe (strain 972 / ATCC 24843) OX=284812 GN=brc1 PE=1 SV=1	0	17	0	27.4	0	160830000	0	23
Q92372	ssb1	>sp|Q92372|RFA1_SCHPO Replication factor A protein 1 OS=Schizosaccharomyces pombe (strain 972 / ATCC 24843) OX=284812 GN=ssb1 PE=1 SV=1	0	15	0	39.2	0	309640000	0	23
Q9UTP9	dbp4	>sp|Q9UTP9|DBP4_SCHPO ATP-dependent RNA helicase dbp4 OS=Schizosaccharomyces pombe (strain 972 / ATCC 24843) OX=284812 GN=dbp4 PE=1 SV=1	0	17	0	27.6	0	131790000	0	23
Q10233	rpc2	>sp|Q10233|RPC2_SCHPO DNA-directed RNA polymerase III subunit RPC2 OS=Schizosaccharomyces pombe (strain 972 / ATCC 24843) OX=284812 GN=rpc2 PE=2 SV=1	1	15	1.7	16.7	0	5587800000	2	22
P50514	argx	>sp|P50514|ARLZ_SCHPO Probable argininosuccinate lyase OS=Schizosaccharomyces pombe (strain 972 / ATCC 24843) OX=284812 GN=argx PE=3 SV=1	1	14	8	48.3	0	132180000	1	22
Q09676	SPAC5H10.03	>sp|Q09676|YA03_SCHPO Probable phosphatase SPAC5H10.03 OS=Schizosaccharomyces pombe (strain 972 / ATCC 24843) OX=284812 GN=SPAC5H10.03 PE=3 SV=1	1	11	6.8	73.1	0	574490000	1	22
O13788	ssr1	>sp|O13788|SSR1_SCHPO SWI/SNF and RSC complexes subunit ssr1 OS=Schizosaccharomyces pombe (strain 972 / ATCC 24843) OX=284812 GN=ssr1 PE=1 SV=1	0	14	0	29	0	251400000	0	22
O59731	SPBC3E7.11c	>sp|O59731|YHXB_SCHPO Uncharacterized J domain-containing protein C3E7.11c OS=Schizosaccharomyces pombe (strain 972 / ATCC 24843) OX=284812 GN=SPBC3E7.11c PE=3 SV=1	0	14	0	49	0	213030000	0	22
O60105	ade8	>sp|O60105|PUR8_SCHPO Adenylosuccinate lyase OS=Schizosaccharomyces pombe (strain 972 / ATCC 24843) OX=284812 GN=ade8 PE=3 SV=1	0	16	0	39.8	0	464520000	0	22
O74808	clr1	>sp|O74808|CLR1_SCHPO Cryptic loci regulator protein 1 OS=Schizosaccharomyces pombe (strain 972 / ATCC 24843) OX=284812 GN=clr1 PE=1 SV=1	0	16	0	19.3	0	123970000	0	22
O94316	cwf10	>sp|O94316|SN114_SCHPO Pre-mRNA-splicing factor cwf10 OS=Schizosaccharomyces pombe (strain 972 / ATCC 24843) OX=284812 GN=cwf10 PE=1 SV=2	0	14	1	19.9	0	107540000	0	22
P28040	pol1	>sp|P28040|DPOA_SCHPO DNA polymerase alpha catalytic subunit OS=Schizosaccharomyces pombe (strain 972 / ATCC 24843) OX=284812 GN=pol1 PE=1 SV=1	0	15	0	13.5	0	108280000	0	22
P87109	SPAC20G8.02	>sp|P87109|YDK2_SCHPO Probable phospholipase C20G8.02, mitochondrial OS=Schizosaccharomyces pombe (strain 972 / ATCC 24843) OX=284812 GN=SPAC20G8.02 PE=3 SV=1	0	18	0	27.3	0	374320000	0	22
P87317	SPBC31F10.16	>sp|P87317|YB2G_SCHPO Uncharacterized protein C31F10.16 OS=Schizosaccharomyces pombe (strain 972 / ATCC 24843) OX=284812 GN=SPBC31F10.16 PE=4 SV=2	0	15	0	25	0	137670000	0	22
Q09916	has1	>sp|Q09916|HAS1_SCHPO ATP-dependent RNA helicase has1 OS=Schizosaccharomyces pombe (strain 972 / ATCC 24843) OX=284812 GN=has1 PE=1 SV=1	0	18	0	33	0	227010000	0	22
Q92355	sen1	>sp|Q92355|SEN1_SCHPO Helicase sen1 OS=Schizosaccharomyces pombe (strain 972 / ATCC 24843) OX=284812 GN=sen1 PE=1 SV=1	0	14	0	10.4	0	103110000	0	22
Q9C0Y6	SPAPB24D3.08c	>sp|Q9C0Y6|YKM8_SCHPO Zinc-type alcohol dehydrogenase-like protein PB24D3.08c OS=Schizosaccharomyces pombe (strain 972 / ATCC 24843) OX=284812 GN=SPAPB24D3.08c PE=3 SV=1	0	12	0	42.7	0	505000000	0	22
Q9P7F2	cao1	>sp|Q9P7F2|CAO1_SCHPO Copper amine oxidase 1 OS=Schizosaccharomyces pombe (strain 972 / ATCC 24843) OX=284812 GN=cao1 PE=1 SV=1	0	15	0	29.4	0	146950000	0	22
Q9USQ1	ctf18	>sp|Q9USQ1|CTF18_SCHPO Chromosome transmission fidelity protein 18 OS=Schizosaccharomyces pombe (strain 972 / ATCC 24843) OX=284812 GN=ctf18 PE=1 SV=1	0	19	0	25.4	0	146140000	0	22
Q9UU77	SPCP1E11.10	>sp|Q9UU77|YQMA_SCHPO Ankyrin repeat-containing protein P1E11.10 OS=Schizosaccharomyces pombe (strain 972 / ATCC 24843) OX=284812 GN=SPCP1E11.10 PE=4 SV=1	0	12	0	85	0	380240000	0	22
Q9Y7Y2	slu7	>sp|Q9Y7Y2|SLU7_SCHPO Pre-mRNA-splicing factor slu7 OS=Schizosaccharomyces pombe (strain 972 / ATCC 24843) OX=284812 GN=slu7 PE=1 SV=1	0	14	0	43.3	0	282970000	0	22
O94556	cut23	>sp|O94556|APC8_SCHPO Anaphase-promoting complex subunit 8 OS=Schizosaccharomyces pombe (strain 972 / ATCC 24843) OX=284812 GN=cut23 PE=1 SV=2	1	13	3.7	32.6	0	392340000	3	21
O13910	mpp10	>sp|O13910|MPP10_SCHPO U3 small nucleolar ribonucleoprotein protein mpp10 OS=Schizosaccharomyces pombe (strain 972 / ATCC 24843) OX=284812 GN=mpp10 PE=1 SV=1	1	11	1.5	22.4	0	324790000	1	21
P0CT84;P0CT83		>sp|P0CT84|RL12B_SCHPO 60S ribosomal protein L12-B OS=Schizosaccharomyces pombe (strain 972 / ATCC 24843) OX=284812 GN=rpl1202 PE=3 SV=1;>sp|P0CT83|RL12A_SCHPO 60S ribosomal protein L12-A OS=Schizosaccharomyces pombe (strain 972 / ATCC 24843) OX=284812 GN=	1	8	10.9	52.1	0	249450000	1	21
O13956	SPAC23H4.15	>sp|O13956|TSR1_SCHPO Ribosome biogenesis protein tsr1 OS=Schizosaccharomyces pombe (strain 972 / ATCC 24843) OX=284812 GN=tsr1 PE=3 SV=1	0	15	0	27.3	0	197370000	0	21
O14342	SPBC2F12.12c	>sp|O14342|YB3C_SCHPO Uncharacterized protein C2F12.12c OS=Schizosaccharomyces pombe (strain 972 / ATCC 24843) OX=284812 GN=SPBC2F12.12c PE=4 SV=1	0	15	0	41.4	0	324800000	0	21
O74412	cbf12	>sp|O74412|CBF12_SCHPO Transcription factor cbf12 OS=Schizosaccharomyces pombe (strain 972 / ATCC 24843) OX=284812 GN=cbf12 PE=2 SV=1	0	14	0	20.9	0	333680000	0	21
O94417	cwf26	>sp|O94417|CWC26_SCHPO Pre-mRNA-splicing factor cwf26 OS=Schizosaccharomyces pombe (strain 972 / ATCC 24843) OX=284812 GN=cwf26 PE=1 SV=2	0	10	0	38.2	0	378510000	0	21
Q09116	spn2	>sp|Q09116|SPN2_SCHPO Septin homolog spn2 OS=Schizosaccharomyces pombe (strain 972 / ATCC 24843) OX=284812 GN=spn2 PE=1 SV=2	0	15	0	57.7	0	477900000	0	21
Q10342	sda1	>sp|Q10342|SDA1_SCHPO Protein sda1 OS=Schizosaccharomyces pombe (strain 972 / ATCC 24843) OX=284812 GN=sda1 PE=3 SV=2	0	15	0	29.9	0	264050000	0	21
Q1MTP1		>sp|Q1MTP1|THP3_SCHPO THP3 homolog C2A9.11c OS=Schizosaccharomyces pombe (strain 972 / ATCC 24843) OX=284812 GN=SPBC2A9.11c PE=3 SV=1	0	9	0	32.4	0	3714600000	0	21
Q9P7B4	SPAC521.03	>sp|Q9P7B4|YI13_SCHPO NADP-dependent 3-hydroxy acid dehydrogenase OS=Schizosaccharomyces pombe (strain 972 / ATCC 24843) OX=284812 GN=SPAC521.03 PE=1 SV=1	0	14	0	58.3	0	139200000	0	21
Q9URT2	SPCP25A2.03	>sp|Q9URT2|YJU3_SCHPO Uncharacterized protein P25A2.03 OS=Schizosaccharomyces pombe (strain 972 / ATCC 24843) OX=284812 GN=SPCP25A2.03 PE=1 SV=1	0	13	0	18.2	0	203270000	0	21
Q9USH9	SPCC825.01	>sp|Q9USH9|YJQ1_SCHPO Uncharacterized ABC transporter ATP-binding protein C825.01 OS=Schizosaccharomyces pombe (strain 972 / ATCC 24843) OX=284812 GN=SPCC825.01 PE=1 SV=1	0	12	0	16.5	0	100480000	0	21
Q9Y7Z1	nop16	>sp|Q9Y7Z1|NOP16_SCHPO Nucleolar protein 16 OS=Schizosaccharomyces pombe (strain 972 / ATCC 24843) OX=284812 GN=nop16 PE=3 SV=1	0	11	0	56	0	729820000	0	21
O74887	tpx1	>sp|O74887|TPX1_SCHPO Peroxiredoxin tpx1 OS=Schizosaccharomyces pombe (strain 972 / ATCC 24843) OX=284812 GN=tpx1 PE=1 SV=1	2	9	10.4	63	47052000	276550000	3	20
P79083	sum1	>sp|P79083|EIF3I_SCHPO Eukaryotic translation initiation factor 3 subunit I OS=Schizosaccharomyces pombe (strain 972 / ATCC 24843) OX=284812 GN=sum1 PE=1 SV=1	2	14	10.1	56.1	0	156050000	3	20
O13998	SPAC27E2.03c	>sp|O13998|OLA1_SCHPO Obg-like ATPase 1 OS=Schizosaccharomyces pombe (strain 972 / ATCC 24843) OX=284812 GN=SPAC27E2.03c PE=1 SV=1	2	13	6.1	41.6	12939000	258680000	2	20
O74919	rnc1	>sp|O74919|RNC1_SCHPO RNA-binding protein rnc1 OS=Schizosaccharomyces pombe (strain 972 / ATCC 24843) OX=284812 GN=rnc1 PE=1 SV=1	2	13	5	32.2	10428000	296000000	2	20
P0CU18;P0CU17		>sp|P0CU18|RPN52_SCHPO 26S proteasome regulatory subunit rpn502 OS=Schizosaccharomyces pombe (strain 972 / ATCC 24843) OX=284812 GN=rpn502 PE=1 SV=1;>sp|P0CU17|RPN51_SCHPO 26S proteasome regulatory subunit rpn501 OS=Schizosaccharomyces pombe (strain 972 /	2	13	3.8	34.3	10961000	178780000	2	20
O13801	SPAC17H9.04c	>sp|O13801|YE04_SCHPO Uncharacterized RNA-binding protein C17H9.04c OS=Schizosaccharomyces pombe (strain 972 / ATCC 24843) OX=284812 GN=SPAC17H9.04c PE=1 SV=1	2	15	3.6	34.1	18438000	427420000	1	20
O43049	ppt1	>sp|O43049|PPT1_SCHPO Serine/threonine-protein phosphatase T OS=Schizosaccharomyces pombe (strain 972 / ATCC 24843) OX=284812 GN=ppt1 PE=3 SV=2	1	10	3	28.5	0	149580000	1	20
Q09817	nmd3	>sp|Q09817|NMD3_SCHPO 60S ribosomal export protein nmd3 OS=Schizosaccharomyces pombe (strain 972 / ATCC 24843) OX=284812 GN=nmd3 PE=3 SV=1	1	12	2	26.9	0	181400000	1	20
O13984	SPAC26H5.02c	>sp|O13984|WRIP1_SCHPO ATPase WRNIP1 homolog C26H5.02c OS=Schizosaccharomyces pombe (strain 972 / ATCC 24843) OX=284812 GN=SPAC26H5.02c PE=3 SV=2	0	14	0	30.8	0	200380000	0	20
O14089	kap104	>sp|O14089|IMB2_SCHPO Importin subunit beta-2 OS=Schizosaccharomyces pombe (strain 972 / ATCC 24843) OX=284812 GN=kap104 PE=3 SV=1	0	11	0	13.8	0	156950000	0	20
O14098	lsk1	>sp|O14098|CTK1_SCHPO CTD kinase subunit alpha OS=Schizosaccharomyces pombe (strain 972 / ATCC 24843) OX=284812 GN=lsk1 PE=1 SV=1	0	11	0	20.1	0	227720000	0	20
O42963	nup44	>sp|O42963|NUP44_SCHPO Nucleoporin nup44 OS=Schizosaccharomyces pombe (strain 972 / ATCC 24843) OX=284812 GN=nup44 PE=2 SV=1	0	14	0	43.7	0	241280000	0	20
O43040	ctf1	>sp|O43040|CTF1_SCHPO Cleavage and termination factor 1 OS=Schizosaccharomyces pombe (strain 972 / ATCC 24843) OX=284812 GN=ctf1 PE=1 SV=1	0	12	0	32.8	0	1581500000	0	20
O43078	alf1	>sp|O43078|ALF1_SCHPO ATPase-like fidgetin OS=Schizosaccharomyces pombe (strain 972 / ATCC 24843) OX=284812 GN=alf1 PE=1 SV=1	0	13	0	23	0	139440000	0	20
O60161	utp4	>sp|O60161|UTP4_SCHPO U3 small nucleolar RNA-associated protein 4 OS=Schizosaccharomyces pombe (strain 972 / ATCC 24843) OX=284812 GN=utp4 PE=3 SV=1	0	14	0	23.1	0	190530000	0	20
O74452	scw1	>sp|O74452|SCW1_SCHPO Cell wall integrity protein scw1 OS=Schizosaccharomyces pombe (strain 972 / ATCC 24843) OX=284812 GN=scw1 PE=1 SV=1	0	13	0	31.6	0	224610000	0	20
O94582	trp3	>sp|O94582|TRPE_SCHPO Probable anthranilate synthase component 1 OS=Schizosaccharomyces pombe (strain 972 / ATCC 24843) OX=284812 GN=trp3 PE=1 SV=1	0	14	0	37.4	0	226790000	0	20
P55306	cta1	>sp|P55306|CATA_SCHPO Catalase OS=Schizosaccharomyces pombe (strain 972 / ATCC 24843) OX=284812 GN=cta1 PE=1 SV=1	0	15	0	32	0	211870000	0	20
Q09841	pup1	>sp|Q09841|PSB2_SCHPO Probable proteasome subunit beta type-2 OS=Schizosaccharomyces pombe (strain 972 / ATCC 24843) OX=284812 GN=pup1 PE=2 SV=1	0	10	0	40.1	0	244780000	0	20
Q10264	pso2	>sp|Q10264|PSO2_SCHPO DNA cross-link repair protein pso2/snm1 OS=Schizosaccharomyces pombe (strain 972 / ATCC 24843) OX=284812 GN=pso2 PE=3 SV=3	0	11	0	20	0	147210000	0	20
Q9P6R8	cwf24	>sp|Q9P6R8|CWC24_SCHPO Pre-mRNA-splicing factor cwf24 OS=Schizosaccharomyces pombe (strain 972 / ATCC 24843) OX=284812 GN=cwf24 PE=1 SV=1	0	14	0	32.6	0	326600000	0	20
Q9UTT2	prp12	>sp|Q9UTT2|RSE1_SCHPO Pre-mRNA-splicing factor prp12 OS=Schizosaccharomyces pombe (strain 972 / ATCC 24843) OX=284812 GN=prp12 PE=1 SV=1	0	14	0	15.4	0	121070000	0	20
O60163	SPBC19F5.04	>sp|O60163|AK_SCHPO Probable aspartokinase OS=Schizosaccharomyces pombe (strain 972 / ATCC 24843) OX=284812 GN=SPBC19F5.04 PE=1 SV=1	3	9	7.9	22.4	47636000	153590000	5	19
Q09781	rps101	>sp|Q09781|RS3A1_SCHPO 40S ribosomal protein S1-A OS=Schizosaccharomyces pombe (strain 972 / ATCC 24843) OX=284812 GN=rps101 PE=3 SV=2	2	11	21.4	54.4	51012000	632370000	2	19
P78921	cct8	>sp|P78921|TCPQ_SCHPO Probable T-complex protein 1 subunit theta OS=Schizosaccharomyces pombe (strain 972 / ATCC 24843) OX=284812 GN=cct8 PE=2 SV=3	1	14	1.5	32.8	0	142990000	1	19
Q9C0X8	SPAPB8E5.07c	>sp|Q9C0X8|RRP12_SCHPO Putative ribosomal RNA-processing protein 12 OS=Schizosaccharomyces pombe (strain 972 / ATCC 24843) OX=284812 GN=rrp12 PE=3 SV=1	1	16	0.6	15	0	107530000	1	19
O13651	irs1	>sp|O13651|SYIC_SCHPO Isoleucine--tRNA ligase, cytoplasmic OS=Schizosaccharomyces pombe (strain 972 / ATCC 24843) OX=284812 GN=irs1 PE=3 SV=1	0	14	0	13.2	0	141760000	0	19
O36018	SPAC4F10.06	>sp|O36018|BUD22_SCHPO Protein bud22 OS=Schizosaccharomyces pombe (strain 972 / ATCC 24843) OX=284812 GN=bud22 PE=3 SV=1	0	12	0	41	0	245380000	0	19
O42936	las1	>sp|O42936|LAS1_SCHPO Pre-rRNA-processing protein las1 OS=Schizosaccharomyces pombe (strain 972 / ATCC 24843) OX=284812 GN=las1 PE=1 SV=1	0	11	0	34.5	0	107880000	0	19
O60173	dbp7	>sp|O60173|DBP7_SCHPO ATP-dependent RNA helicase dbp7 OS=Schizosaccharomyces pombe (strain 972 / ATCC 24843) OX=284812 GN=dbp7 PE=3 SV=1	0	14	0	23	0	132900000	0	19
O74436	srp68	>sp|O74436|SRP68_SCHPO Signal recognition particle subunit srp68 OS=Schizosaccharomyces pombe (strain 972 / ATCC 24843) OX=284812 GN=srp68 PE=3 SV=1	0	11	0	23.1	0	338160000	0	19
O74502	msh6	>sp|O74502|MSH6_SCHPO DNA mismatch repair protein msh6 OS=Schizosaccharomyces pombe (strain 972 / ATCC 24843) OX=284812 GN=msh6 PE=1 SV=1	0	12	0	10.5	0	69746000	0	19
O74761	pri2	>sp|O74761|PRI2_SCHPO DNA primase large subunit OS=Schizosaccharomyces pombe (strain 972 / ATCC 24843) OX=284812 GN=pri2 PE=1 SV=1	0	13	0	42.3	0	211690000	0	19
O74975	SPCC1827.02c	>sp|O74975|PCY1_SCHPO Probable choline-phosphate cytidylyltransferase OS=Schizosaccharomyces pombe (strain 972 / ATCC 24843) OX=284812 GN=SPCC1827.02c PE=1 SV=3	0	11	0	42	0	217210000	0	19
O94268	SPBP8B7.20c	>sp|O94268|NOP2_SCHPO 25S rRNA (cytosine-C(5))-methyltransferase nop2 OS=Schizosaccharomyces pombe (strain 972 / ATCC 24843) OX=284812 GN=nop2 PE=1 SV=1	0	13	0	23.7	0	171470000	0	19
Q09856	prp3	>sp|Q09856|PRP3_SCHPO U4/U5/U6 small nuclear ribonucleoprotein prp3 OS=Schizosaccharomyces pombe (strain 972 / ATCC 24843) OX=284812 GN=prp3 PE=1 SV=1	0	11	0	28.4	0	313840000	0	19
Q10134	fep1	>sp|Q10134|FEP1_SCHPO Iron-sensing transcription factor 1 OS=Schizosaccharomyces pombe (strain 972 / ATCC 24843) OX=284812 GN=fep1 PE=1 SV=1	0	10	0	24.6	0	220120000	0	19
Q10328	phx1	>sp|Q10328|PHX1_SCHPO Homeobox transcription factor phx1 OS=Schizosaccharomyces pombe (strain 972 / ATCC 24843) OX=284812 GN=phx1 PE=3 SV=1	0	13	0	19.4	0	345390000	0	19
Q10414	mug161	>sp|Q10414|MU161_SCHPO CWF19-like protein mug161 OS=Schizosaccharomyces pombe (strain 972 / ATCC 24843) OX=284812 GN=mug161 PE=1 SV=1	0	14	0	30.3	0	274170000	0	19
Q1MTQ0	brl1	>sp|Q1MTQ0|BRL1_SCHPO E3 ubiquitin-protein ligase brl1 OS=Schizosaccharomyces pombe (strain 972 / ATCC 24843) OX=284812 GN=brl1 PE=1 SV=1	0	13	0	29	0	165380000	0	19
Q9P383	cbc2	>sp|Q9P383|NCBP2_SCHPO Nuclear cap-binding protein subunit 2 OS=Schizosaccharomyces pombe (strain 972 / ATCC 24843) OX=284812 GN=cbc2 PE=3 SV=1	0	9	0	66.5	0	895180000	0	19
Q9P6N8	rrp3	>sp|Q9P6N8|RRP3_SCHPO ATP-dependent rRNA helicase rrp3 OS=Schizosaccharomyces pombe (strain 972 / ATCC 24843) OX=284812 GN=rrp3 PE=3 SV=1	0	14	0	35.5	0	276430000	0	19
Q9P6Q6	pct1	>sp|Q9P6Q6|CET1_SCHPO mRNA-capping enzyme subunit beta OS=Schizosaccharomyces pombe (strain 972 / ATCC 24843) OX=284812 GN=pct1 PE=1 SV=1	0	14	0	57.8	0	213250000	0	19
O74191	fkbp39	>sp|O74191|FKBP4_SCHPO FK506-binding protein 39 kDa OS=Schizosaccharomyces pombe (strain 972 / ATCC 24843) OX=284812 GN=fkbp39 PE=1 SV=1	1	9	2.5	32.1	0	305060000	2	18
P35679	rpl4a	>sp|P35679|RL4A_SCHPO 60S ribosomal protein L4-A OS=Schizosaccharomyces pombe (strain 972 / ATCC 24843) OX=284812 GN=rpl402 PE=1 SV=2	2	8	21.2	49	52358000	1356800000	2	18
O94567	nrs1	>sp|O94567|SYNC_SCHPO Probable asparagine--tRNA ligase, cytoplasmic OS=Schizosaccharomyces pombe (strain 972 / ATCC 24843) OX=284812 GN=nrs1 PE=3 SV=1	1	11	2.1	22.7	0	92955000	1	18
Q9Y805	cwf25	>sp|Q9Y805|CWC25_SCHPO Pre-mRNA-splicing factor cwf25 OS=Schizosaccharomyces pombe (strain 972 / ATCC 24843) OX=284812 GN=cwf25 PE=1 SV=1	1	12	2.1	27.7	0	248110000	1	18
O13878	utp17	>sp|O13878|UTP17_SCHPO U3 small nucleolar RNA-associated protein 17 OS=Schizosaccharomyces pombe (strain 972 / ATCC 24843) OX=284812 GN=utp17 PE=3 SV=3	0	15	0	26.2	0	168010000	0	18
O14064	bir1	>sp|O14064|BIR1_SCHPO Protein bir1 OS=Schizosaccharomyces pombe (strain 972 / ATCC 24843) OX=284812 GN=bir1 PE=1 SV=1	0	16	0	25.2	0	160270000	0	18
O14205	vps74	>sp|O14205|VPS74_SCHPO Vacuolar protein sorting-associated protein 74 OS=Schizosaccharomyces pombe (strain 972 / ATCC 24843) OX=284812 GN=vps74 PE=1 SV=2	0	10	0	37.1	0	179950000	0	18
O42893	ntp1	>sp|O42893|TREA_SCHPO Neutral trehalase OS=Schizosaccharomyces pombe (strain 972 / ATCC 24843) OX=284812 GN=ntp1 PE=1 SV=1	0	12	0	19	0	178090000	0	18
O60071	SPBC13G1.09	>sp|O60071|YBB9_SCHPO Uncharacterized protein C13G1.09 OS=Schizosaccharomyces pombe (strain 972 / ATCC 24843) OX=284812 GN=SPBC13G1.09 PE=1 SV=1	0	11	0	29.6	0	168060000	0	18
O74340	sof1	>sp|O74340|DCA13_SCHPO Protein sof1 OS=Schizosaccharomyces pombe (strain 972 / ATCC 24843) OX=284812 GN=sof1 PE=3 SV=1	0	10	0	27.5	0	291590000	0	18
O74503	spp27	>sp|O74503|UAF30_SCHPO Upstream activation factor subunit spp27 OS=Schizosaccharomyces pombe (strain 972 / ATCC 24843) OX=284812 GN=spp27 PE=1 SV=1	0	10	0	42.9	0	348580000	0	18
O74555	bpb1	>sp|O74555|BBP_SCHPO Branchpoint-bridging protein OS=Schizosaccharomyces pombe (strain 972 / ATCC 24843) OX=284812 GN=bpb1 PE=1 SV=1	0	10	0	26.7	0	834510000	0	18
O74889	SPCC576.05	>sp|O74889|SAC31_SCHPO SAC3 family protein 1 OS=Schizosaccharomyces pombe (strain 972 / ATCC 24843) OX=284812 GN=SPCC576.05 PE=1 SV=1	0	15	0	17.7	0	144840000	0	18
P22192	pac1	>sp|P22192|PAC1_SCHPO Double-strand-specific pac1 ribonuclease OS=Schizosaccharomyces pombe (strain 972 / ATCC 24843) OX=284812 GN=pac1 PE=1 SV=1	0	10	0	28.1	0	295900000	0	18
P24339	cut7	>sp|P24339|CUT7_SCHPO Kinesin-like protein cut7 OS=Schizosaccharomyces pombe (strain 972 / ATCC 24843) OX=284812 GN=cut7 PE=1 SV=3	0	15	0	16.3	0	129910000	0	18
P36617	rad16	>sp|P36617|RAD16_SCHPO DNA repair protein rad16 OS=Schizosaccharomyces pombe (strain 972 / ATCC 24843) OX=284812 GN=rad16 PE=1 SV=2	0	11	0	16.5	0	174610000	0	18
Q09903	drs1	>sp|Q09903|DRS1_SCHPO ATP-dependent RNA helicase drs1 OS=Schizosaccharomyces pombe (strain 972 / ATCC 24843) OX=284812 GN=drs1 PE=3 SV=1	0	14	0	22.3	0	204110000	0	18
Q10295	pla1	>sp|Q10295|PAP_SCHPO Poly(A) polymerase pla1 OS=Schizosaccharomyces pombe (strain 972 / ATCC 24843) OX=284812 GN=pla1 PE=1 SV=1	0	14	0	30.2	0	151370000	0	18
Q9USU7	SPBC28F2.11	>sp|Q9USU7|YHHB_SCHPO HMG box-containing protein C28F2.11 OS=Schizosaccharomyces pombe (strain 972 / ATCC 24843) OX=284812 GN=SPBC28F2.11 PE=1 SV=1	0	12	0	42.6	0	290550000	0	18
Q9UUA7	SPBC409.17c	>sp|Q9UUA7|YHAH_SCHPO UPF0590 protein C409.17c OS=Schizosaccharomyces pombe (strain 972 / ATCC 24843) OX=284812 GN=SPBC409.17c PE=3 SV=1	0	8	0	39.2	0	340600000	0	18
P41891	gar2	>sp|P41891|GAR2_SCHPO Protein gar2 OS=Schizosaccharomyces pombe (strain 972 / ATCC 24843) OX=284812 GN=gar2 PE=1 SV=2	3	11	7.8	20.6	62581000	426400000	3	17
Q9UUE6	krs1	>sp|Q9UUE6|SYKC_SCHPO Lysine--tRNA ligase, cytoplasmic OS=Schizosaccharomyces pombe (strain 972 / ATCC 24843) OX=284812 GN=krs1 PE=3 SV=1	3	11	4.2	22.2	17860000	160130000	3	17
O60182	rfc1	>sp|O60182|RFC1_SCHPO Replication factor C subunit 1 OS=Schizosaccharomyces pombe (strain 972 / ATCC 24843) OX=284812 GN=rfc1 PE=1 SV=1	0	12	0	15.8	0	140570000	0	17
O74821	dre2	>sp|O74821|DRE2_SCHPO Fe-S cluster assembly protein dre2 OS=Schizosaccharomyces pombe (strain 972 / ATCC 24843) OX=284812 GN=dre2 PE=3 SV=1	0	9	0	42.7	0	262250000	0	17
O74946	pol12	>sp|O74946|DPOA2_SCHPO DNA polymerase alpha subunit B OS=Schizosaccharomyces pombe (strain 972 / ATCC 24843) OX=284812 GN=pol12 PE=1 SV=1	0	13	0	31.4	0	121080000	0	17
O94529	pob3	>sp|O94529|POB3_SCHPO FACT complex subunit pob3 OS=Schizosaccharomyces pombe (strain 972 / ATCC 24843) OX=284812 GN=pob3 PE=3 SV=1	0	10	0	22.1	0	92040000	0	17
O94693	SPBC83.09c	>sp|O94693|LIN1_SCHPO LIN1-like protein OS=Schizosaccharomyces pombe (strain 972 / ATCC 24843) OX=284812 GN=SPBC83.09c PE=3 SV=1	0	9	0	35.8	0	262620000	0	17
P87153	cct7	>sp|P87153|TCPH_SCHPO Probable T-complex protein 1 subunit eta OS=Schizosaccharomyces pombe (strain 972 / ATCC 24843) OX=284812 GN=cct7 PE=1 SV=1	0	14	0	28.1	0	144600000	0	17
Q10325	mst2	>sp|Q10325|MST2_SCHPO Histone acetyltransferase mst2 OS=Schizosaccharomyces pombe (strain 972 / ATCC 24843) OX=284812 GN=mst2 PE=1 SV=1	0	13	0	37.1	0	161180000	0	17
Q9P7H8	ecm29	>sp|Q9P7H8|ECM29_SCHPO Proteasome component ecm29 OS=Schizosaccharomyces pombe (strain 972 / ATCC 24843) OX=284812 GN=ecm29 PE=1 SV=1	0	15	0	12.6	0	71593000	0	17
Q9P7J7	ada2	>sp|Q9P7J7|ADA2_SCHPO Transcriptional adapter 2 OS=Schizosaccharomyces pombe (strain 972 / ATCC 24843) OX=284812 GN=ada2 PE=1 SV=1	0	12	0	38.9	0	207800000	0	17
Q9P804	trm1	>sp|Q9P804|TRM1_SCHPO tRNA (guanine(26)-N(2))-dimethyltransferase OS=Schizosaccharomyces pombe (strain 972 / ATCC 24843) OX=284812 GN=trm1 PE=1 SV=1	0	10	0	28.1	0	119500000	0	17
Q9URY0	ytm1	>sp|Q9URY0|YTM1_SCHPO Ribosome biogenesis protein ytm1 OS=Schizosaccharomyces pombe (strain 972 / ATCC 24843) OX=284812 GN=ytm1 PE=1 SV=1	0	11	0	34.8	0	108120000	0	17
Q9USM4	usp106	>sp|Q9USM4|LUC7_SCHPO U1 snRNP-associated protein usp106 OS=Schizosaccharomyces pombe (strain 972 / ATCC 24843) OX=284812 GN=usp106 PE=1 SV=1	0	12	0	57.6	0	290440000	0	17
Q9UTK6	SPAC1486.03c	>sp|Q9UTK6|YKR3_SCHPO G-patch domain-containing protein C1486.03 OS=Schizosaccharomyces pombe (strain 972 / ATCC 24843) OX=284812 GN=SPAC1486.03c PE=3 SV=1	0	11	0	17.8	0	123640000	0	17
P87144	ths1	>sp|P87144|SYTC_SCHPO Threonine--tRNA ligase, cytoplasmic OS=Schizosaccharomyces pombe (strain 972 / ATCC 24843) OX=284812 GN=ths1 PE=3 SV=1	5	13	7.5	24.9	59392000	117660000	5	16
O42849	frs1	>sp|O42849|SYFB_SCHPO Phenylalanine--tRNA ligase beta subunit OS=Schizosaccharomyces pombe (strain 972 / ATCC 24843) OX=284812 GN=frs1 PE=3 SV=1	3	10	5.1	18	23748000	105300000	3	16
Q9P7R0	aro1	>sp|Q9P7R0|ARO1_SCHPO Pentafunctional AROM polypeptide OS=Schizosaccharomyces pombe (strain 972 / ATCC 24843) OX=284812 GN=aro1 PE=1 SV=1	2	14	1	10.1	8244600	62789000	2	16
O94443	SPAC637.09	>sp|O94443|YFE9_SCHPO Uncharacterized exonuclease C637.09 OS=Schizosaccharomyces pombe (strain 972 / ATCC 24843) OX=284812 GN=SPAC637.09 PE=3 SV=2	1	10	3.8	23.6	0	67290000	1	16
O42700	tal1	>sp|O42700|TAL1_SCHPO Transaldolase OS=Schizosaccharomyces pombe (strain 972 / ATCC 24843) OX=284812 GN=tal1 PE=1 SV=2	0	10	0	42.5	0	133670000	0	16
O42709	mcm10	>sp|O42709|MCM10_SCHPO DNA replication licensing factor mcm10 OS=Schizosaccharomyces pombe (strain 972 / ATCC 24843) OX=284812 GN=mcm10 PE=1 SV=1	0	11	0	26.6	0	115380000	0	16
O43120	uap2	>sp|O43120|UAP2_SCHPO Splicing factor U2AF-associated protein 2 OS=Schizosaccharomyces pombe (strain 972 / ATCC 24843) OX=284812 GN=uap2 PE=1 SV=1	0	12	0	44.7	0	264440000	0	16
O74434	mug174	>sp|O74434|MU174_SCHPO Meiotically up-regulated gene 174 protein OS=Schizosaccharomyces pombe (strain 972 / ATCC 24843) OX=284812 GN=mug174 PE=1 SV=2	0	10	0	19.2	0	73965000	0	16
O94667	SPBC651.09c	>sp|O94667|RTF1_SCHPO RNA polymerase-associated protein C651.09c OS=Schizosaccharomyces pombe (strain 972 / ATCC 24843) OX=284812 GN=SPBC651.09c PE=1 SV=1	0	12	0	26.4	0	289720000	0	16
P49777	abp1	>sp|P49777|ABP1_SCHPO ARS-binding protein 1 OS=Schizosaccharomyces pombe (strain 972 / ATCC 24843) OX=284812 GN=abp1 PE=1 SV=2	0	12	0	27.4	0	93152000	0	16
Q09736	erg11	>sp|Q09736|CP51_SCHPO Lanosterol 14-alpha demethylase erg11 OS=Schizosaccharomyces pombe (strain 972 / ATCC 24843) OX=284812 GN=erg11 PE=1 SV=1	0	7	0	22.6	0	70582000	0	16
Q09801	SPAC22G7.10	>sp|Q09801|FIP1X_SCHPO Pre-mRNA polyadenylation factor fip1 OS=Schizosaccharomyces pombe (strain 972 / ATCC 24843) OX=284812 GN=SPAC22G7.10 PE=3 SV=1	0	10	0	48.5	0	1359800000	0	16
Q11120	ofd1	>sp|Q11120|OFD1_SCHPO Prolyl 3,4-dihydroxylase ofd1 OS=Schizosaccharomyces pombe (strain 972 / ATCC 24843) OX=284812 GN=ofd1 PE=1 SV=1	0	9	0	21.9	0	151700000	0	16
Q9C0X6	rvb1	>sp|Q9C0X6|RUVB1_SCHPO RuvB-like helicase 1 OS=Schizosaccharomyces pombe (strain 972 / ATCC 24843) OX=284812 GN=rvb1 PE=3 SV=1	0	10	0	31.8	0	169970000	0	16
Q9P376	fcp1	>sp|Q9P376|FCP1_SCHPO RNA polymerase II subunit A C-terminal domain phosphatase OS=Schizosaccharomyces pombe (strain 972 / ATCC 24843) OX=284812 GN=fcp1 PE=1 SV=1	0	13	0	23.2	0	117720000	0	16
Q9P3W1	tfa1	>sp|Q9P3W1|T2EA_SCHPO Transcription initiation factor IIE subunit alpha OS=Schizosaccharomyces pombe (strain 972 / ATCC 24843) OX=284812 GN=tfa1 PE=1 SV=3	0	12	0	38.7	0	183610000	0	16
Q9URY3	SPAC1952.17c	>sp|Q9URY3|YLOH_SCHPO TBC domain-containing protein C1952.17c OS=Schizosaccharomyces pombe (strain 972 / ATCC 24843) OX=284812 GN=SPAC1952.17c PE=4 SV=4	0	10	0	15.7	0	86625000	0	16
Q9UTD7	rrp15	>sp|Q9UTD7|RRP15_SCHPO Ribosomal RNA-processing protein 15 OS=Schizosaccharomyces pombe (strain 972 / ATCC 24843) OX=284812 GN=rrp15 PE=3 SV=1	0	10	0	33.7	0	1917200000	0	16
Q9UU79	nsa2	>sp|Q9UU79|NSA2_SCHPO Ribosome biogenesis protein nsa2 OS=Schizosaccharomyces pombe (strain 972 / ATCC 24843) OX=284812 GN=nsa2 PE=1 SV=1	0	9	0	36.2	0	319500000	0	16
Q9Y7X8	arp5	>sp|Q9Y7X8|ARP5_SCHPO Actin-like protein arp5 OS=Schizosaccharomyces pombe (strain 972 / ATCC 24843) OX=284812 GN=arp5 PE=1 SV=1	0	11	0	20.4	0	99596000	0	16
Q9Y802	lsd1	>sp|Q9Y802|LSD1_SCHPO Lysine-specific histone demethylase 1 OS=Schizosaccharomyces pombe (strain 972 / ATCC 24843) OX=284812 GN=lsd1 PE=1 SV=1	0	10	0	12.6	0	124300000	0	16
O14187	spp42	>sp|O14187|SPP42_SCHPO Pre-mRNA-splicing factor spp42 OS=Schizosaccharomyces pombe (strain 972 / ATCC 24843) OX=284812 GN=spp42 PE=1 SV=1	2	12	1.6	6.1	78282000	0	3	15
O42937	sec27	>sp|O42937|COPB2_SCHPO Probable coatomer subunit beta OS=Schizosaccharomyces pombe (strain 972 / ATCC 24843) OX=284812 GN=sec27 PE=3 SV=2	2	10	2.5	15.8	0	76862000	2	15
O74781	mrs1	>sp|O74781|SYRC_SCHPO Probable arginine--tRNA ligase, cytoplasmic OS=Schizosaccharomyces pombe (strain 972 / ATCC 24843) OX=284812 GN=mrs1 PE=2 SV=1	1	11	1.6	21.8	0	59702000	1	15
Q9UT46	moc3	>sp|Q9UT46|MOC3_SCHPO Transcriptional regulatory protein moc3 OS=Schizosaccharomyces pombe (strain 972 / ATCC 24843) OX=284812 GN=moc3 PE=1 SV=4	1	12	2.8	23	0	212970000	1	15
O13310	orb6	>sp|O13310|ORB6_SCHPO Serine/threonine-protein kinase orb6 OS=Schizosaccharomyces pombe (strain 972 / ATCC 24843) OX=284812 GN=orb6 PE=1 SV=1	0	9	0	23	0	156520000	0	15
O13749	sua7	>sp|O13749|TF2B_SCHPO Transcription initiation factor IIB OS=Schizosaccharomyces pombe (strain 972 / ATCC 24843) OX=284812 GN=sua7 PE=3 SV=1	0	8	0	26.5	0	267160000	0	15
O13764	pex6	>sp|O13764|PEX6_SCHPO Peroxisomal ATPase pex6 OS=Schizosaccharomyces pombe (strain 972 / ATCC 24843) OX=284812 GN=pex6 PE=3 SV=1	0	12	0	16.2	0	60710000	0	15
O14270	fhl1	>sp|O14270|FHL1_SCHPO Fork head transcription factor 1 OS=Schizosaccharomyces pombe (strain 972 / ATCC 24843) OX=284812 GN=fhl1 PE=3 SV=2	0	13	0	33.5	0	167770000	0	15
O42941	cyp7	>sp|O42941|CYP7_SCHPO Peptidylprolyl isomerase cyp7 OS=Schizosaccharomyces pombe (strain 972 / ATCC 24843) OX=284812 GN=cyp7 PE=1 SV=1	0	6	0	20.3	0	123040000	0	15
O42964	iws1	>sp|O42964|IWS1_SCHPO Transcription factor iws1 OS=Schizosaccharomyces pombe (strain 972 / ATCC 24843) OX=284812 GN=iws1 PE=3 SV=1	0	12	0	33.2	0	164060000	0	15
O59773	vid21	>sp|O59773|EAF_SCHPO Chromatin modification-related protein vid21 OS=Schizosaccharomyces pombe (strain 972 / ATCC 24843) OX=284812 GN=vid21 PE=1 SV=2	0	13	0	14.8	0	142590000	0	15
O59797	SPCC364.06	>sp|O59797|YCO6_SCHPO Putative nucleosome assembly protein C364.06 OS=Schizosaccharomyces pombe (strain 972 / ATCC 24843) OX=284812 GN=SPCC364.06 PE=1 SV=1	0	10	0	39.7	0	176060000	0	15
O74862	utp23	>sp|O74862|UTP23_SCHPO rRNA-processing protein utp23 OS=Schizosaccharomyces pombe (strain 972 / ATCC 24843) OX=284812 GN=utp23 PE=3 SV=1	0	9	0	44.6	0	162720000	0	15
O94350	str3	>sp|O94350|CBL_SCHPO Cystathionine beta-lyase OS=Schizosaccharomyces pombe (strain 972 / ATCC 24843) OX=284812 GN=str3 PE=3 SV=4	0	8	0	22.6	0	142960000	0	15
O94451	pli1	>sp|O94451|PLI1_SCHPO E3 SUMO-protein ligase pli1 OS=Schizosaccharomyces pombe (strain 972 / ATCC 24843) OX=284812 GN=pli1 PE=1 SV=3	0	12	0	25.7	0	144100000	0	15
P36614	ppe1	>sp|P36614|PPE1_SCHPO Serine/threonine-protein phosphatase ppe1 OS=Schizosaccharomyces pombe (strain 972 / ATCC 24843) OX=284812 GN=ppe1 PE=1 SV=1	0	12	0	49.5	0	226810000	0	15
P78871	rst2	>sp|P78871|RST2_SCHPO Zinc finger protein rst2 OS=Schizosaccharomyces pombe (strain 972 / ATCC 24843) OX=284812 GN=rst2 PE=2 SV=2	0	9	0	26.8	0	538100000	0	15
Q09100	rnp24	>sp|Q09100|RNP24_SCHPO RNA-binding protein rnp24 OS=Schizosaccharomyces pombe (strain 972 / ATCC 24843) OX=284812 GN=rnp24 PE=4 SV=2	0	10	0	30.9	0	267660000	0	15
Q09699	snf5	>sp|Q09699|SNF5_SCHPO SWI/SNF chromatin-remodeling complex subunit snf5 OS=Schizosaccharomyces pombe (strain 972 / ATCC 24843) OX=284812 GN=snf5 PE=1 SV=1	0	11	0	21.5	0	166630000	0	15
Q9P7M9	rib1	>sp|Q9P7M9|RIB1_SCHPO Probable GTP cyclohydrolase-2 OS=Schizosaccharomyces pombe (strain 972 / ATCC 24843) OX=284812 GN=rib1 PE=3 SV=1	0	9	0	41.4	0	69131000	0	15
Q9USS4	SPBC557.02c	>sp|Q9USS4|YOA2_SCHPO Uncharacterized protein C557.02c OS=Schizosaccharomyces pombe (strain 972 / ATCC 24843) OX=284812 GN=SPBC557.02c PE=4 SV=1	0	8	0	54.2	0	249870000	0	15
O60081	SPCC1494.07	>sp|O60081|YQK7_SCHPO Uncharacterized protein C1494.07 OS=Schizosaccharomyces pombe (strain 972 / ATCC 24843) OX=284812 GN=SPCC1494.07 PE=3 SV=1	0	8	0	6.9	0	49543000	0	15
O94354	arg12	>sp|O94354|ASSY_SCHPO Argininosuccinate synthase OS=Schizosaccharomyces pombe (strain 972 / ATCC 24843) OX=284812 GN=arg12 PE=3 SV=1	2	7	5.4	22.2	28452000	52091000	2	14
P36592	rad22	>sp|P36592|RAD22_SCHPO DNA repair and recombination protein rad22 OS=Schizosaccharomyces pombe (strain 972 / ATCC 24843) OX=284812 GN=rad22 PE=1 SV=2	1	10	1.5	34.3	0	109620000	2	14
Q9US03	klp2	>sp|Q9US03|KLP2_SCHPO Kinesin-like protein 2 OS=Schizosaccharomyces pombe (strain 972 / ATCC 24843) OX=284812 GN=klp2 PE=3 SV=1	1	10	1.5	17.5	0	95221000	2	14
P21696	gpd1	>sp|P21696|GPD1_SCHPO Glycerol-3-phosphate dehydrogenase [NAD(+)] 1 OS=Schizosaccharomyces pombe (strain 972 / ATCC 24843) OX=284812 GN=gpd1 PE=1 SV=2	1	11	2.9	40.8	0	110860000	1	14
P31406	vma1	>sp|P31406|VATA_SCHPO V-type proton ATPase catalytic subunit A OS=Schizosaccharomyces pombe (strain 972 / ATCC 24843) OX=284812 GN=vma1 PE=3 SV=1	1	11	1.3	22.1	0	117130000	1	14
Q10490	lrs1	>sp|Q10490|SYLC_SCHPO Putative leucine--tRNA ligase, cytoplasmic OS=Schizosaccharomyces pombe (strain 972 / ATCC 24843) OX=284812 GN=lrs1 PE=1 SV=1	1	12	0.7	12.6	0	82707000	1	14
O14086	rpa49	>sp|O14086|RPA49_SCHPO DNA-directed RNA polymerase I subunit rpa49 OS=Schizosaccharomyces pombe (strain 972 / ATCC 24843) OX=284812 GN=rpa49 PE=2 SV=1	0	10	0	22.1	0	139730000	0	14
O43086	elg1	>sp|O43086|ELG1_SCHPO Telomere length regulation protein elg1 OS=Schizosaccharomyces pombe (strain 972 / ATCC 24843) OX=284812 GN=elg1 PE=1 SV=1	0	12	0	17.1	0	132840000	0	14
O59800	cwf5	>sp|O59800|SLT11_SCHPO Pre-mRNA-splicing factor cwf5 OS=Schizosaccharomyces pombe (strain 972 / ATCC 24843) OX=284812 GN=cwf5 PE=1 SV=1	0	9	0	40.4	0	135380000	0	14
O59830	SPCC965.10	>sp|O59830|YCUA_SCHPO Uncharacterized transcriptional regulatory protein C965.10 OS=Schizosaccharomyces pombe (strain 972 / ATCC 24843) OX=284812 GN=SPCC965.10 PE=3 SV=1	0	10	0	17.1	0	79236000	0	14
O60145	ppk23	>sp|O60145|PPK23_SCHPO Serine/threonine-protein kinase ppk23 OS=Schizosaccharomyces pombe (strain 972 / ATCC 24843) OX=284812 GN=ppk23 PE=3 SV=1	0	9	0	26.9	0	77702000	0	14
O74417	SPCC14G10.04	>sp|O74417|YJL4_SCHPO Uncharacterized protein C14G10.04 OS=Schizosaccharomyces pombe (strain 972 / ATCC 24843) OX=284812 GN=SPCC14G10.04 PE=1 SV=1	0	7	0	18.7	0	97643000	0	14
O94691	jmj3	>sp|O94691|JMJ3_SCHPO Lid2 complex component jmj3 OS=Schizosaccharomyces pombe (strain 972 / ATCC 24843) OX=284812 GN=jmj3 PE=4 SV=1	0	12	0	25.1	0	92085000	0	14
O94752	edc3	>sp|O94752|EDC3_SCHPO Enhancer of mRNA-decapping protein 3 OS=Schizosaccharomyces pombe (strain 972 / ATCC 24843) OX=284812 GN=edc3 PE=1 SV=1	0	9	0	33.9	0	238030000	0	14
P31411	vma2	>sp|P31411|VATB_SCHPO V-type proton ATPase subunit B OS=Schizosaccharomyces pombe (strain 972 / ATCC 24843) OX=284812 GN=vma2 PE=1 SV=2	0	11	0	29	0	101840000	0	14
P32235	gtp1	>sp|P32235|GTP1_SCHPO GTP-binding protein 1 OS=Schizosaccharomyces pombe (strain 972 / ATCC 24843) OX=284812 GN=gtp1 PE=3 SV=2	0	10	0	31.3	0	67564000	0	14
P33886	wis1	>sp|P33886|WIS1_SCHPO Protein kinase wis1 OS=Schizosaccharomyces pombe (strain 972 / ATCC 24843) OX=284812 GN=wis1 PE=1 SV=1	0	10	0	22.5	0	170070000	0	14
P50530	sck1	>sp|P50530|SCK1_SCHPO Serine/threonine-protein kinase sck1 OS=Schizosaccharomyces pombe (strain 972 / ATCC 24843) OX=284812 GN=sck1 PE=1 SV=2	0	9	0	19	0	75199000	0	14
P53695	exo1	>sp|P53695|EXO1_SCHPO Exodeoxyribonuclease 1 OS=Schizosaccharomyces pombe (strain 972 / ATCC 24843) OX=284812 GN=exo1 PE=1 SV=1	0	11	0	18.6	0	105360000	0	14
P87152	spt7	>sp|P87152|SPT7_SCHPO Transcriptional activator spt7 OS=Schizosaccharomyces pombe (strain 972 / ATCC 24843) OX=284812 GN=spt7 PE=1 SV=2	0	12	0	15	0	61665000	0	14
Q09898	sid2	>sp|Q09898|SID2_SCHPO Serine/threonine-protein kinase sid2 OS=Schizosaccharomyces pombe (strain 972 / ATCC 24843) OX=284812 GN=sid2 PE=1 SV=1	0	9	0	20.6	0	161450000	0	14
Q10103	chp1	>sp|Q10103|CHP1_SCHPO Chromo domain-containing protein 1 OS=Schizosaccharomyces pombe (strain 972 / ATCC 24843) OX=284812 GN=chp1 PE=1 SV=1	0	11	0	15	0	67655000	0	14
Q1MTS0	SPBC3B8.09	>sp|Q1MTS0|YBH9_SCHPO Uncharacterized protein C3B8.09 OS=Schizosaccharomyces pombe (strain 972 / ATCC 24843) OX=284812 GN=SPBC3B8.09 PE=1 SV=1	0	9	0	23.1	0	125100000	0	14
Q6BDR8	nse4	>sp|Q6BDR8|NSE4_SCHPO Non-structural maintenance of chromosome element 4 OS=Schizosaccharomyces pombe (strain 972 / ATCC 24843) OX=284812 GN=nse4 PE=1 SV=1	0	7	0	26.3	0	140110000	0	14
Q9P6R2	SPBC13E7.08c	>sp|Q9P6R2|YOH8_SCHPO Uncharacterized protein C13E7.08c OS=Schizosaccharomyces pombe (strain 972 / ATCC 24843) OX=284812 GN=SPBC13E7.08c PE=3 SV=1	0	8	0	25.2	0	235320000	0	14
Q9P7E3	spe2	>sp|Q9P7E3|DCAM_SCHPO S-adenosylmethionine decarboxylase proenzyme OS=Schizosaccharomyces pombe (strain 972 / ATCC 24843) OX=284812 GN=spe2 PE=2 SV=1	0	8	0	31.2	0	140020000	0	14
Q9US05	bfr2	>sp|Q9US05|BFR2_SCHPO Protein bfr2 OS=Schizosaccharomyces pombe (strain 972 / ATCC 24843) OX=284812 GN=bfr2 PE=1 SV=1	0	7	0	20.8	0	170740000	0	14
Q9USX8	lea1	>sp|Q9USX8|RU2A_SCHPO U2 small nuclear ribonucleoprotein A OS=Schizosaccharomyces pombe (strain 972 / ATCC 24843) OX=284812 GN=lea1 PE=1 SV=1	0	8	0	39.7	0	229900000	0	14
P0CT76;P0CT75		>sp|P0CT76|RS23B_SCHPO 40S ribosomal protein S23-B OS=Schizosaccharomyces pombe (strain 972 / ATCC 24843) OX=284812 GN=rps2302 PE=1 SV=1;>sp|P0CT75|RS23A_SCHPO 40S ribosomal protein S23-A OS=Schizosaccharomyces pombe (strain 972 / ATCC 24843) OX=284812 GN=	3	7	32.9	39.9	123150000	345510000	2	13
Q09885	svf1	>sp|Q09885|SVF1_SCHPO Survival factor 1 OS=Schizosaccharomyces pombe (strain 972 / ATCC 24843) OX=284812 GN=svf1 PE=3 SV=1	1	7	2.1	32.9	0	118590000	2	13
O74415		>sp|O74415|YJL2_SCHPO Uncharacterized protein C14G10.02 OS=Schizosaccharomyces pombe (strain 972 / ATCC 24843) OX=284812 GN=SPCC14G10.02 PE=4 SV=1	1	10	1.1	6.8	0	53297000	2	13
