# Supplementary material for: The conserved RNA-binding protein Seb1 promotes cotranscriptional ribosomal RNA processing by controlling RNA polymerase I progression
Source: Nat Commun. 2023 May 25;14:3013. doi: 10.1038/s41467-023-38826-6 (PMC10212976; doi:10.1038/s41467-023-38826-6)
Supplement: Supplementary file 5 — Supplementary Data 2 [file 41467_2023_38826_MOESM5_ESM.xlsx]

## Sheet: Sheet1
Supplementary Data 2
SPAC1071.09c
SPAC1142.04
SPAC1565.05
SPAC16C9.04c
SPAC16C9.05
SPAC17H9.04c
SPAC18G6.06
SPAC1B3.09c
SPAC1F12.07
SPAC20G8.09c
SPAC22F8.09
SPAC22G7.10
SPAC23H4.15
SPAC27F1.06c
SPAC2E1P5.05
SPAC328.05
SPAC3A12.04c
SPAC3F10.08c
SPAC4F10.06
SPAC4F10.09c
SPAC4F8.04
SPAC4G9.04c
SPAC57A7.06
SPAC607.02c
SPAC644.16
SPAC694.02
SPAC8F11.04
SPAC926.08c
SPAPB1A10.13
SPAPB8E5.07c
SPBC13G1.09
SPBC16A3.08c
SPBC1861.04c
SPBC19G7.10c
SPBC24C6.04
SPBC28F2.11
SPBC29A3.16
SPBC337.02c
SPBC337.03
SPBC365.04c
SPBC3B8.09
SPBC3D6.12
SPBC4F6.14
SPBC56F2.08c
SPBC660.15
SPBP16F5.06
SPBP8B7.20c
SPCC126.11c
SPCC1450.03
SPCC1672.07
SPCC1827.05c
SPCC74.02c
SPCC825.01
SPCPB16A4.05c
alp13
apm3
arx1
bdf1
bfr2
bms1
bpb1
brr2
brx1
bun62
cao1
cbc1
cbf5
cct2
cct3
cct8
cdc2
cdc48
cdc5
cdk9
cft1
cft2
cid14
cip2
clp1
crb3
ctf1
ctk3
cwf10
cwf11
cwf15
cwf17
cwf2
cwf22
cwf25
cwf3
cwf4
cwf8
dbp10
dbp2
dbp3
dbp4
dbp6
dbp7
dbp9
dhp1
dim1
dis2
dis3
drs1
dsk1
ebp2
efg1
enp2
erb1
esf1
exo2
fap1
fkbp39
gar2
gcd10
gln1
grc3
grn1
has1
hhf1
hrp1
iec1
ies4
imp4
ino80
ipi1
irs1
iws1
kri1
las1
lea1
let1
lsk1
lsm2
mak16
mak5
mbf1
met26
mex67
mis3
mlo3
mmi1
mpp10
mra1
mrd1
mrt4
mtr4
mug160
mug161
nmd3
noc3
nog1
nog2
nop12
nop14
nop16
nop56
nop58
nrs1
nsa1
nsa2
nxt3
pab1
pac1
pch1
pfs2
pla1
pob3
pol3
pol5
pop1
ppp1
prh1
prp1
prp12
prp17
prp2
prp39
prp40
prp43
prp5
pst2
pta1
pus1
rad24
rbp28
rdp1
rfc1
rix1
rlp24
rna14
rnc1
rnp24
rok1
rpa1
rpa34
rpa43
rpa49
rpb1
rpb10
rpb2
rpb3
rpc2
rpc40
rpc82
rpt4
rrb1
rrn3
rrp15
rrp5
rrp6
rrp8
rsc9
rsd1
rvb1
sam1
sap1
sap145
sda1
sds21
sds23
seb1
sgd1
skb15
sla1
smb1
smd2
snf5
sof1
spb1
spb4
spp42
spt16
spt2
spt5
spt6
srp2
srp54
srp68
srp72
ssr1
ssr3
ssu72
syj1
tam10
ths1
top2
trm4b
twf1
ubp16
urb2
urg1
usp101
usp106
usp107
usp109
utp10
utp13
utp17
utp20
utp22
utp23
utp4
utp7
vma2
ysh1
yth1
ytm1
